# Supplementary material for: 4-Chloro­anilinium tetra­fluoro­borate 18-crown-6 clathrate
Source: Acta Crystallogr Sect E Struct Rep Online. 2012 Feb 17;68(Pt 3):o738. doi: 10.1107/S1600536812006216 (PMC3295507; doi:10.1107/S1600536812006216)
Supplement: Supplementary file 1 [file e-68-0o738-sup1.cif]

##############################################################################
#                                                                            #
# This CIF contains the data in a paper accepted for publication in          #
# Acta Crystallographica Section E. It conforms to the requirements of       #
# Notes for Authors for Acta Crystallographica Section E, and has been       #
# peer reviewed under the auspices of the IUCr Commission on Journals.       #
#                                                                            #
# Full details of the Crystallographic Information File format               #
# are given in the paper "The Crystallographic Information File (CIF):       #
# a New Standard Archive File for Crystallography" by S. R. Hall, F. H.      #
# Allen and I. D. Brown [Acta Cryst. (1991), A47, 655-685].                  #
#                                                                            #
# The current version of the core CIF dictionary is obtainable from          #
# ftp://ftp.iucr.org/pub/cif_core.dic.                                       #
#                                                                            #
# Software is freely available for graphical display of the structure(s)     #
# in this CIF. For information consult the CIF software page                 #
# http://www.iucr.org/resources/cif/software.                                #
#                                                                            #
# This file may be used for bona fide research purposes within the           #
# scientific community so long as proper attribution is given to the journal # 
# article from which it was obtained.                                        #
#                                                                            #
##############################################################################
data_I
_audit_creation_method     SHELXL-97
_chemical_name_systematic
;
4-Chloroanilinium tetrafluoroborate
1,4,7,10,13,16-hexaoxacyclooctadecane
;
_chemical_name_common     ?
_chemical_formula_moiety     'C6 H7 Cl N +, B F4 -, C12 H24 O6'
_chemical_formula_sum     'C18 H31 B Cl F4 N O6'
_chemical_formula_iupac     'C6 H7 Cl N +, B F4 -, C12 H24 O6'
_chemical_formula_weight     479.70
_chemical_melting_point     ?
_symmetry_cell_setting     orthorhombic
_symmetry_space_group_name_H-M     'P n m a'
_symmetry_space_group_name_Hall     '-P 2ac 2n'
loop_
    _symmetry_equiv_pos_as_xyz
    'x, y, z'
    '-x+1/2, -y, z+1/2'
    '-x, y+1/2, -z'
    'x+1/2, -y+1/2, -z+1/2'
    '-x, -y, -z'
    'x-1/2, y, -z-1/2'
    'x, -y-1/2, z'
    '-x-1/2, y-1/2, z-1/2'
_cell_length_a     15.619(3)
_cell_length_b     11.374(2)
_cell_length_c     12.956(3)
_cell_angle_alpha     90.00
_cell_angle_beta     90.00
_cell_angle_gamma     90.00
_cell_volume     2301.6(8)
_cell_formula_units_Z     4
_cell_measurement_reflns_used     2772
_cell_measurement_theta_min     3.05
_cell_measurement_theta_max     27.48
_cell_measurement_temperature     298(2)
_exptl_crystal_description     'block'
_exptl_crystal_colour     'Colorless'
_exptl_crystal_size_max     0.10
_exptl_crystal_size_mid     0.03
_exptl_crystal_size_min     0.03
_exptl_crystal_density_diffrn     1.384
_exptl_crystal_density_meas     ?
_exptl_crystal_density_method     'not measured'
_exptl_crystal_F_000     1008
_exptl_absorpt_coefficient_mu     0.231
_exptl_absorpt_correction_type     multi-scan
_exptl_absorpt_process_details     '(CrystalClear; Rigaku, 2005)'
_exptl_absorpt_correction_T_min     0.910
_exptl_absorpt_correction_T_max     1.000
_exptl_special_details
;
;
_diffrn_ambient_temperature     298(2)
_diffrn_radiation_type     MoK\a
_diffrn_radiation_wavelength     0.71073
_diffrn_radiation_source     'fine-focus sealed tube'
_diffrn_radiation_monochromator     graphite
_diffrn_measurement_device_type     'Rigaku Mercury2 CCD'
_diffrn_measurement_method     'CCD profile fitting'
_diffrn_detector_area_resol_mean     13.6612
_diffrn_reflns_number     22855
_diffrn_reflns_av_R_equivalents     0.1119
_diffrn_reflns_av_sigmaI/netI     0.0636
_diffrn_reflns_theta_min     3.05
_diffrn_reflns_theta_max     27.48
_diffrn_reflns_theta_full     27.48
_diffrn_measured_fraction_theta_max     0.999
_diffrn_measured_fraction_theta_full     0.999
_diffrn_reflns_limit_h_min     -20
_diffrn_reflns_limit_h_max     20
_diffrn_reflns_limit_k_min     -14
_diffrn_reflns_limit_k_max     14
_diffrn_reflns_limit_l_min     -16
_diffrn_reflns_limit_l_max     16
_diffrn_standards_number     ?
_diffrn_standards_interval_count     ?
_diffrn_standards_interval_time     ?
_diffrn_standards_decay_%     ?
_refine_special_details
;
 Refinement of F^2^ against ALL reflections.  The weighted R-factor wR and
 goodness of fit S are based on F^2^, conventional R-factors R are based
 on F, with F set to zero for negative F^2^. The threshold expression of
 F^2^ > 2sigma(F^2^) is used only for calculating R-factors(gt) etc. and is
 not relevant to the choice of reflections for refinement.  R-factors based
 on F^2^ are statistically about twice as large as those based on F, and R-
 factors based on ALL data will be even larger.
;
_reflns_number_total     2772
_reflns_number_gt     1466
_reflns_threshold_expression     I>2\s(I)
_refine_ls_structure_factor_coef     Fsqd
_refine_ls_matrix_type     full
_refine_ls_R_factor_all     0.1427
_refine_ls_R_factor_gt     0.0683
_refine_ls_wR_factor_gt     0.1435
_refine_ls_wR_factor_ref     0.1757
_refine_ls_goodness_of_fit_ref     1.037
_refine_ls_restrained_S_all     1.037
_refine_ls_number_reflns     2772
_refine_ls_number_parameters     155
_refine_ls_number_restraints     0
_refine_ls_hydrogen_treatment     constr
_refine_ls_weighting_scheme     calc
_refine_ls_weighting_details
         'calc w=1/[\s^2^(Fo^2^)+(0.0645P)^2^+0.8791P] where P=(Fo^2^+2Fc^2^)/3'
_atom_sites_solution_hydrogens     geom
_atom_sites_solution_primary     direct
_atom_sites_solution_secondary     difmap
_refine_ls_shift/su_max     0.000
_refine_ls_shift/su_mean     0.000
_refine_diff_density_max     0.244
_refine_diff_density_min     -0.257
_refine_ls_extinction_method     none
_refine_ls_extinction_coef     ?
loop_
    _atom_type_symbol
    _atom_type_description
    _atom_type_scat_dispersion_real
    _atom_type_scat_dispersion_imag
    _atom_type_scat_source
    'C' 'C' 0.0033 0.0016
                         'International Tables Vol C Tables 4.2.6.8 and 6.1.1.4'
    'H' 'H' 0.0000 0.0000
                         'International Tables Vol C Tables 4.2.6.8 and 6.1.1.4'
    'B' 'B' 0.0013 0.0007
                         'International Tables Vol C Tables 4.2.6.8 and 6.1.1.4'
    'N' 'N' 0.0061 0.0033
                         'International Tables Vol C Tables 4.2.6.8 and 6.1.1.4'
    'O' 'O' 0.0106 0.0060
                         'International Tables Vol C Tables 4.2.6.8 and 6.1.1.4'
    'F' 'F' 0.0171 0.0103
                         'International Tables Vol C Tables 4.2.6.8 and 6.1.1.4'
    'Cl' 'Cl' 0.1484 0.1585
                         'International Tables Vol C Tables 4.2.6.8 and 6.1.1.4'
_computing_data_collection     '<i>CrystalClear</i> (Rigaku, 2005)'
_computing_cell_refinement     '<i>CrystalClear</i> (Rigaku, 2005)'
_computing_data_reduction     '<i>CrystalClear</i> (Rigaku, 2005)'
_computing_structure_solution     '<i>SHELXS97</i> (Sheldrick, 2008)'
_computing_structure_refinement     '<i>SHELXL97</i> (Sheldrick, 2008)'
_computing_molecular_graphics     '<i>SHELXTL</i> (Sheldrick, 2008)'
_computing_publication_material     '<i>SHELXTL</i> (Sheldrick, 2008)'
loop_
    _atom_site_type_symbol
    _atom_site_label
    _atom_site_fract_x
    _atom_site_fract_y
    _atom_site_fract_z
    _atom_site_U_iso_or_equiv
    _atom_site_adp_type
    _atom_site_calc_flag
    _atom_site_refinement_flags
    _atom_site_occupancy
    _atom_site_symmetry_multiplicity
    _atom_site_disorder_assembly
    _atom_site_disorder_group
    Cl Cl1 1.00491(9) 0.2500 0.01849(12) 0.1019(6) Uani d S 1 2 . .
    O O4 0.54013(18) 0.2500 0.1542(2) 0.0496(7) Uani d S 1 2 . .
    O O2 0.69794(13) 0.04251(17) 0.40917(15) 0.0561(6) Uani d . 1 1 . .
    N N1 0.6932(2) 0.2500 0.2796(2) 0.0430(8) Uani d S 1 2 . .
    H H1A 0.6806 0.1765 0.2975 0.064 Uiso calc PR 0.50 1 . .
    H H1B 0.6495 0.2811 0.2451 0.064 Uiso calc PR 0.50 1 . .
    H H1C 0.7033 0.2924 0.3360 0.064 Uiso calc PR 0.50 1 . .
    O O1 0.78267(19) 0.2500 0.4727(2) 0.0574(8) Uani d S 1 2 . .
    O O3 0.60482(13) 0.03256(17) 0.22269(15) 0.0518(6) Uani d . 1 1 . .
    C C7 0.7692(2) 0.2500 0.2142(3) 0.0397(9) Uani d S 1 2 . .
    C C5 0.5276(2) 0.0445(3) 0.1647(2) 0.0555(8) Uani d . 1 1 . .
    H H5A 0.4797 0.0563 0.2110 0.067 Uiso calc R 1 1 . .
    H H5B 0.5173 -0.0266 0.1251 0.067 Uiso calc R 1 1 . .
    C C8 0.8049(2) 0.1449(3) 0.1844(2) 0.0533(8) Uani d . 1 1 . .
    H H8A 0.7802 0.0743 0.2048 0.064 Uiso calc R 1 1 . .
    C C3 0.6806(2) -0.0649(3) 0.3568(3) 0.0588(9) Uani d . 1 1 . .
    H H3A 0.6778 -0.1291 0.4060 0.071 Uiso calc R 1 1 . .
    H H3B 0.7259 -0.0816 0.3077 0.071 Uiso calc R 1 1 . .
    C C6 0.5358(2) 0.1464(3) 0.0940(2) 0.0548(8) Uani d . 1 1 . .
    H H6A 0.5871 0.1386 0.0525 0.066 Uiso calc R 1 1 . .
    H H6B 0.4868 0.1498 0.0481 0.066 Uiso calc R 1 1 . .
    C C4 0.5972(2) -0.0534(3) 0.3018(2) 0.0600(9) Uani d . 1 1 . .
    H H4A 0.5813 -0.1285 0.2719 0.072 Uiso calc R 1 1 . .
    H H4B 0.5529 -0.0304 0.3501 0.072 Uiso calc R 1 1 . .
    C C2 0.7766(2) 0.0415(3) 0.4644(3) 0.0642(9) Uani d . 1 1 . .
    H H2A 0.8242 0.0441 0.4164 0.077 Uiso calc R 1 1 . .
    H H2B 0.7811 -0.0300 0.5048 0.077 Uiso calc R 1 1 . .
    C C10 0.9133(3) 0.2500 0.0942(3) 0.0620(13) Uani d S 1 2 . .
    C C1 0.7793(2) 0.1455(3) 0.5335(3) 0.0698(10) Uani d . 1 1 . .
    H H1D 0.7287 0.1468 0.5770 0.084 Uiso calc R 1 1 . .
    H H1E 0.8293 0.1412 0.5777 0.084 Uiso calc R 1 1 . .
    C C9 0.8773(2) 0.1450(3) 0.1244(2) 0.0633(9) Uani d . 1 1 . .
    H H9A 0.9020 0.0743 0.1042 0.076 Uiso calc R 1 1 . .
    F F3 0.02293(17) 0.2500 0.6646(2) 0.0761(8) Uani d S 1 2 . .
    F F2 0.16106(19) 0.2500 0.6182(3) 0.0941(10) Uani d S 1 2 . .
    F F1 0.12000(15) 0.1503(2) 0.7597(2) 0.1066(8) Uani d . 1 1 . .
    B B1 0.1052(3) 0.2500 0.7028(5) 0.0574(14) Uani d S 1 2 . .
loop_
    _atom_site_aniso_label
    _atom_site_aniso_U_11
    _atom_site_aniso_U_22
    _atom_site_aniso_U_33
    _atom_site_aniso_U_12
    _atom_site_aniso_U_13
    _atom_site_aniso_U_23
    Cl1 0.0634(9) 0.1501(15) 0.0924(11) 0.000 0.0263(8) 0.000
    O4 0.0613(18) 0.0453(17) 0.0421(16) 0.000 -0.0095(13) 0.000
    O2 0.0553(13) 0.0470(13) 0.0660(14) 0.0079(10) -0.0087(11) 0.0063(10)
    N1 0.046(2) 0.0414(18) 0.0417(18) 0.000 -0.0073(15) 0.000
    O1 0.068(2) 0.063(2) 0.0418(16) 0.000 -0.0087(14) 0.000
    O3 0.0574(13) 0.0414(11) 0.0567(12) -0.0060(9) -0.0027(10) 0.0042(10)
    C7 0.041(2) 0.044(2) 0.034(2) 0.000 -0.0091(17) 0.000
    C5 0.057(2) 0.0509(19) 0.058(2) -0.0101(15) -0.0079(15) -0.0093(15)
    C8 0.062(2) 0.0459(18) 0.0525(18) 0.0046(15) 0.0009(16) 0.0024(14)
    C3 0.072(2) 0.0397(18) 0.065(2) 0.0078(15) 0.0068(18) 0.0125(16)
    C6 0.061(2) 0.056(2) 0.0470(17) -0.0014(15) -0.0079(14) -0.0113(15)
    C4 0.071(2) 0.0425(19) 0.067(2) -0.0060(15) 0.0026(18) 0.0035(16)
    C2 0.061(2) 0.067(2) 0.064(2) 0.0090(17) -0.0110(17) 0.0142(18)
    C10 0.044(3) 0.098(4) 0.044(3) 0.000 -0.005(2) 0.000
    C1 0.070(2) 0.090(3) 0.0490(19) 0.0054(19) -0.0131(17) 0.017(2)
    C9 0.065(2) 0.070(2) 0.0550(19) 0.0169(18) 0.0026(17) -0.0039(18)
    F3 0.0625(18) 0.0647(18) 0.101(2) 0.000 -0.0047(15) 0.000
    F2 0.075(2) 0.102(2) 0.105(2) 0.000 0.0133(18) 0.000
    F1 0.0994(17) 0.0917(17) 0.1288(19) 0.0004(13) -0.0163(15) 0.0429(16)
    B1 0.049(3) 0.043(3) 0.080(4) 0.000 0.006(3) 0.000
_geom_special_details
;
 All esds (except the esd in the dihedral angle between two l.s. planes)
 are estimated using the full covariance matrix.  The cell esds are taken
 into account individually in the estimation of esds in distances, angles
 and torsion angles; correlations between esds in cell parameters are only
 used when they are defined by crystal symmetry.  An approximate (isotropic)
 treatment of cell esds is used for estimating esds involving l.s. planes.
;
loop_
    _geom_bond_atom_site_label_1
    _geom_bond_atom_site_label_2
    _geom_bond_site_symmetry_2
    _geom_bond_distance
    _geom_bond_publ_flag
    Cl1 C10 . 1.735(5) ?
    O4 C6 . 1.415(3) ?
    O4 C6 7_565 1.415(3) ?
    O2 C2 . 1.421(4) ?
    O2 C3 . 1.424(4) ?
    N1 C7 . 1.457(5) ?
    N1 H1A . 0.8900 ?
    N1 H1B . 0.8900 ?
    N1 H1C . 0.8900 ?
    O1 C1 7_565 1.427(3) ?
    O1 C1 . 1.427(3) ?
    O3 C4 . 1.422(3) ?
    O3 C5 . 1.427(3) ?
    C7 C8 . 1.375(3) ?
    C7 C8 7_565 1.375(3) ?
    C5 C6 . 1.482(4) ?
    C5 H5A . 0.9700 ?
    C5 H5B . 0.9700 ?
    C8 C9 . 1.371(4) ?
    C8 H8A . 0.9300 ?
    C3 C4 . 1.490(4) ?
    C3 H3A . 0.9700 ?
    C3 H3B . 0.9700 ?
    C6 H6A . 0.9700 ?
    C6 H6B . 0.9700 ?
    C4 H4A . 0.9700 ?
    C4 H4B . 0.9700 ?
    C2 C1 . 1.484(4) ?
    C2 H2A . 0.9700 ?
    C2 H2B . 0.9700 ?
    C10 C9 7_565 1.376(4) ?
    C10 C9 . 1.376(4) ?
    C1 H1D . 0.9700 ?
    C1 H1E . 0.9700 ?
    C9 H9A . 0.9300 ?
    F3 B1 . 1.377(6) ?
    F2 B1 . 1.401(6) ?
    F1 B1 . 1.372(4) ?
    B1 F1 7_565 1.372(4) ?
loop_
    _geom_angle_atom_site_label_1
    _geom_angle_atom_site_label_2
    _geom_angle_atom_site_label_3
    _geom_angle_site_symmetry_1
    _geom_angle_site_symmetry_3
    _geom_angle
    _geom_angle_publ_flag
    C6 O4 C6 . 7_565 112.8(3) ?
    C2 O2 C3 . . 113.4(2) ?
    C7 N1 H1A . . 109.5 ?
    C7 N1 H1B . . 109.5 ?
    H1A N1 H1B . . 109.5 ?
    C7 N1 H1C . . 109.5 ?
    H1A N1 H1C . . 109.5 ?
    H1B N1 H1C . . 109.5 ?
    C1 O1 C1 7_565 . 112.8(3) ?
    C4 O3 C5 . . 112.0(2) ?
    C8 C7 C8 . 7_565 120.8(4) ?
    C8 C7 N1 . . 119.62(19) ?
    C8 C7 N1 7_565 . 119.62(19) ?
    O3 C5 C6 . . 109.1(2) ?
    O3 C5 H5A . . 109.9 ?
    C6 C5 H5A . . 109.9 ?
    O3 C5 H5B . . 109.9 ?
    C6 C5 H5B . . 109.9 ?
    H5A C5 H5B . . 108.3 ?
    C9 C8 C7 . . 119.6(3) ?
    C9 C8 H8A . . 120.2 ?
    C7 C8 H8A . . 120.2 ?
    O2 C3 C4 . . 108.6(2) ?
    O2 C3 H3A . . 110.0 ?
    C4 C3 H3A . . 110.0 ?
    O2 C3 H3B . . 110.0 ?
    C4 C3 H3B . . 110.0 ?
    H3A C3 H3B . . 108.3 ?
    O4 C6 C5 . . 108.4(2) ?
    O4 C6 H6A . . 110.0 ?
    C5 C6 H6A . . 110.0 ?
    O4 C6 H6B . . 110.0 ?
    C5 C6 H6B . . 110.0 ?
    H6A C6 H6B . . 108.4 ?
    O3 C4 C3 . . 109.4(2) ?
    O3 C4 H4A . . 109.8 ?
    C3 C4 H4A . . 109.8 ?
    O3 C4 H4B . . 109.8 ?
    C3 C4 H4B . . 109.8 ?
    H4A C4 H4B . . 108.2 ?
    O2 C2 C1 . . 108.8(3) ?
    O2 C2 H2A . . 109.9 ?
    C1 C2 H2A . . 109.9 ?
    O2 C2 H2B . . 109.9 ?
    C1 C2 H2B . . 109.9 ?
    H2A C2 H2B . . 108.3 ?
    C9 C10 C9 7_565 . 120.3(4) ?
    C9 C10 Cl1 7_565 . 119.8(2) ?
    C9 C10 Cl1 . . 119.8(2) ?
    O1 C1 C2 . . 109.3(2) ?
    O1 C1 H1D . . 109.8 ?
    C2 C1 H1D . . 109.8 ?
    O1 C1 H1E . . 109.8 ?
    C2 C1 H1E . . 109.8 ?
    H1D C1 H1E . . 108.3 ?
    C8 C9 C10 . . 119.9(3) ?
    C8 C9 H9A . . 120.1 ?
    C10 C9 H9A . . 120.1 ?
    F1 B1 F1 7_565 . 111.5(5) ?
    F1 B1 F3 7_565 . 110.5(3) ?
    F1 B1 F3 . . 110.5(3) ?
    F1 B1 F2 7_565 . 108.4(3) ?
    F1 B1 F2 . . 108.4(3) ?
    F3 B1 F2 . . 107.5(4) ?
loop_
    _geom_hbond_atom_site_label_D
    _geom_hbond_atom_site_label_H
    _geom_hbond_atom_site_label_A
    _geom_hbond_site_symmetry_A
    _geom_hbond_distance_DH
    _geom_hbond_distance_HA
    _geom_hbond_distance_DA
    _geom_hbond_angle_DHA
    N1 H1A O2 . 0.89 2.12 2.897(3) 146
    N1 H1A O3 . 0.89 2.24 2.927(3) 134
    N1 H1B O3 7_565 0.89 2.25 2.927(3) 133
    N1 H1B O4 . 0.89 2.10 2.891(4) 147
    N1 H1C O1 . 0.89 2.21 2.865(4) 130
    N1 H1C O2 7_565 0.89 2.10 2.897(3) 148
_iucr_refine_instructions_details
;
TITL 1 in Pnma
CELL 0.71073  15.6188  11.3739  12.9558  90.000  90.000  90.000
ZERR   4.00   0.0031   0.0023   0.0026   0.000   0.000   0.000
LATT 1
SYMM 0.5-X, -Y, 0.5+Z
SYMM -X, 0.5+Y, -Z
SYMM 0.5+X, 0.5-Y, 0.5-Z
SFAC C  H  B  N  O  F  Cl
UNIT 72 124 4 4 24 16 4
L.S. 7
BOND $H
acta
FMAP 2
EQIV $1 x, -y+1/2, z
EQIV $2 x, -y+1/2, z
HTAB N1 O3_$1
HTAB N1 O2_$2
HTAB N1 O2
HTAB N1 O3
HTAB N1 O4
HTAB N1 O1
PLAN 20
WGHT    0.064500    0.879100
FVAR       0.19836
CL1   7    1.004909    0.250000    0.018493    10.50000    0.06336    0.15009 =
         0.09237    0.00000    0.02628    0.00000
O4    5    0.540134    0.250000    0.154246    10.50000    0.06128    0.04530 =
         0.04208    0.00000   -0.00952    0.00000
O2    5    0.697935    0.042515    0.409174    11.00000    0.05529    0.04701 =
         0.06603    0.00629   -0.00865    0.00794
N1    4    0.693244    0.250000    0.279573    10.50000    0.04575    0.04143 =
         0.04171    0.00000   -0.00728    0.00000
AFIX 137
H1A   2    0.680552    0.176516    0.297549    10.50000   -1.50000
H1B   2    0.649476    0.281080    0.245070    10.50000   -1.50000
H1C   2    0.703328    0.292404    0.336012    10.50000   -1.50000
AFIX   0
O1    5    0.782675    0.250000    0.472677    10.50000    0.06758    0.06292 =
         0.04182    0.00000   -0.00873    0.00000
O3    5    0.604819    0.032561    0.222685    11.00000    0.05736    0.04141 =
         0.05674    0.00418   -0.00274   -0.00598
C7    1    0.769153    0.250000    0.214246    10.50000    0.04059    0.04431 =
         0.03431    0.00000   -0.00911    0.00000
C5    1    0.527648    0.044458    0.164669    11.00000    0.05711    0.05091 =
         0.05837   -0.00926   -0.00788   -0.01010
AFIX  23
H5A   2    0.479651    0.056306    0.211029    11.00000   -1.20000
H5B   2    0.517300   -0.026569    0.125149    11.00000   -1.20000
AFIX   0
C8    1    0.804933    0.144944    0.184417    11.00000    0.06155    0.04588 =
         0.05250    0.00238    0.00088    0.00460
AFIX  43
H8A   2    0.780237    0.074252    0.204782    11.00000   -1.20000
AFIX   0
C3    1    0.680563   -0.064918    0.356788    11.00000    0.07170    0.03975 =
         0.06507    0.01246    0.00683    0.00776
AFIX  23
H3A   2    0.677821   -0.129123    0.405956    11.00000   -1.20000
H3B   2    0.725881   -0.081641    0.307745    11.00000   -1.20000
AFIX   0
C6    1    0.535787    0.146393    0.094041    11.00000    0.06121    0.05633 =
         0.04698   -0.01135   -0.00794   -0.00136
AFIX  23
H6A   2    0.587127    0.138622    0.052468    11.00000   -1.20000
H6B   2    0.486793    0.149829    0.048131    11.00000   -1.20000
AFIX   0
C4    1    0.597228   -0.053450    0.301792    11.00000    0.07055    0.04247 =
         0.06687    0.00353    0.00257   -0.00597
AFIX  23
H4A   2    0.581274   -0.128488    0.271861    11.00000   -1.20000
H4B   2    0.552891   -0.030351    0.350139    11.00000   -1.20000
AFIX   0
C2    1    0.776558    0.041537    0.464380    11.00000    0.06131    0.06721 =
         0.06421    0.01425   -0.01095    0.00898
AFIX  23
H2A   2    0.824229    0.044062    0.416444    11.00000   -1.20000
H2B   2    0.781071   -0.030011    0.504761    11.00000   -1.20000
AFIX   0
C10   1    0.913280    0.250000    0.094233    10.50000    0.04436    0.09799 =
         0.04368    0.00000   -0.00467    0.00000
C1    1    0.779290    0.145514    0.533533    11.00000    0.07022    0.09029 =
         0.04898    0.01666   -0.01313    0.00541
AFIX  23
H1D   2    0.728747    0.146762    0.577026    11.00000   -1.20000
H1E   2    0.829311    0.141160    0.577743    11.00000   -1.20000
AFIX   0
C9    1    0.877280    0.145037    0.124435    11.00000    0.06487    0.06998 =
         0.05500   -0.00394    0.00260    0.01686
AFIX  43
H9A   2    0.901976    0.074297    0.104198    11.00000   -1.20000
AFIX   0
F3    6    0.022925    0.250000    0.664593    10.50000    0.06251    0.06472 =
         0.10097    0.00000   -0.00473    0.00000
F2    6    0.161059    0.250000    0.618190    10.50000    0.07461    0.10228 =
         0.10527    0.00000    0.01329    0.00000
F1    6    0.120001    0.150303    0.759655    11.00000    0.09943    0.09171 =
         0.12876    0.04295   -0.01634    0.00044
B1    3    0.105202    0.250000    0.702778    10.50000    0.04877    0.04299 =
         0.08033    0.00000    0.00645    0.00000
HKLF 4
REM  1 in Pnma
REM R1 =  0.0683 for   1466 Fo > 4sig(Fo)  and  0.1427 for all   2772 data
REM    155 parameters refined using      0 restraints
END
WGHT      0.0659      0.8568
REM Highest difference peak  0.244,  deepest hole -0.257,  1-sigma level  0.048
Q1    1   0.0651  0.1927  0.8013  11.00000  0.05    0.24
Q2    1   0.1300  0.1853  0.6197  11.00000  0.05    0.21
Q3    1   0.0199  0.2500  0.7537  10.50000  0.05    0.21
Q4    1   0.1709  0.1952  0.7604  11.00000  0.05    0.20
Q5    1   1.0228  0.1915  0.0534  11.00000  0.05    0.18
Q6    1   0.8784  0.2500  0.6052  10.50000  0.05    0.18
Q7    1   0.1984  0.2500  0.7212  10.50000  0.05    0.18
Q8    1   0.6396  0.2500  0.0555  10.50000  0.05    0.17
Q9    1   0.7722  0.1937  0.1607  11.00000  0.05    0.17
Q10   1   0.6496  0.2500  0.4469  10.50000  0.05    0.17
Q11   1   0.8460  0.2500  0.0086  10.50000  0.05    0.16
Q12   1   0.7150  0.2500  0.6410  10.50000  0.05    0.15
Q13   1   0.6987 -0.1641  0.5055  11.00000  0.05    0.14
Q14   1   0.4710  0.2500  0.1961  10.50000  0.05    0.14
Q15   1   0.7182 -0.1902  0.2089  11.00000  0.05    0.14
Q16   1   0.6750  0.0109  0.4977  11.00000  0.05    0.13
Q17   1   0.6693 -0.0863  0.4856  11.00000  0.05    0.13
Q18   1   0.4770  0.2500  0.0176  10.50000  0.05    0.13
Q19   1   0.6422 -0.1527  0.4550  11.00000  0.05    0.13
Q20   1   0.6121  0.1663 -0.0422  11.00000  0.05    0.13
;
data_global
_journal_date_recd_electronic     2011-12-25
_journal_date_accepted     2012-02-12
_journal_name_full     'Acta Crystallographica, Section E'
_journal_year     2012
_journal_volume     68
_journal_issue      3
_journal_page_first     o738
_journal_page_last     o738
_journal_paper_category     QO
_journal_paper_doi     10.1107/S1600536812006216
_journal_coeditor_code     HB6580
_publ_contact_author_name     'Jie Xu'
_publ_contact_author_address
;
Ordered Matter Science Research Center,
College of Chemistry and Chemical Engineering,
Southeast University,
Nanjing 210096,
People's Republic of China
;
_publ_contact_author_email     chemcrystal66@yahoo.com.cn
_publ_contact_author_fax     '862552090626'
_publ_contact_author_phone     '862552090626'
_publ_section_title
;
4-Chloroanilinium tetrafluoroborate 18-crown-6 clathrate
;
loop_
    _publ_author_name
    _publ_author_footnote
    _publ_author_address
    'Xu, Jie' .
;
Ordered Matter Science Research Center,
College of Chemistry and Chemical Engineering,
Southeast University,
Nanjing 210096,
People's Republic of China
;
    'Zhao, Min-Min' .
;
Ordered Matter Science Research Center,
College of Chemistry and Chemical Engineering,
Southeast University,
Nanjing 210096,
People's Republic of China
;
