# Supplementary material for: 4-Chloro­anilinium tetra­fluoro­borate 18-crown-6 clathrate
Source: Acta Crystallogr Sect E Struct Rep Online. 2012 Feb 17;68(Pt 3):o738. doi: 10.1107/S1600536812006216 (PMC3295507; doi:10.1107/S1600536812006216)
Supplement: Supplementary file 2 [file e-68-0o738-Isup2.hkl]

# 
# h,k,l, Fc-squared, Fo-squared, sigma(Fo-squared) and status flag 
# 
data_I
_shelx_title ' 1 in Pnma' 
_shelx_refln_list_code          4 
_shelx_F_calc_maximum      234.69 
_exptl_crystal_F_000      1008.00 
_reflns_d_resolution_high  0.7700 
 
loop_ 
 _symmetry_equiv_pos_as_xyz 
 'x, y, z' 
 '-x+1/2, -y, z+1/2' 
 '-x, y+1/2, -z' 
 'x+1/2, -y+1/2, -z+1/2' 
 '-x, -y, -z' 
 'x-1/2, y, -z-1/2' 
 'x, -y-1/2, z' 
 '-x-1/2, y-1/2, z-1/2' 
 
_cell_length_a    15.6188 
_cell_length_b    11.3739 
_cell_length_c    12.9558 
_cell_angle_alpha  90.000 
_cell_angle_beta   90.000 
_cell_angle_gamma  90.000 
 
_shelx_F_squared_multiplier     1.000 
 
loop_ 
 _refln_index_h 
 _refln_index_k 
 _refln_index_l 
 _refln_F_squared_calc 
 _refln_F_squared_meas 
 _refln_F_squared_sigma 
 _refln_observed_status 
   4   0   0     3413.33     3180.87    219.19 o 
   6   0   0     1483.02     1319.51     62.81 o 
   8   0   0      718.79      724.24     24.60 o 
  10   0   0     8945.76     8468.97    509.40 o 
  12   0   0      814.25      843.15     80.61 o 
  14   0   0      238.41      254.02     56.04 o 
  16   0   0       70.17       87.10     36.39 o 
  18   0   0        3.11       24.29     31.14 o 
  20   0   0        1.06       11.61     31.44 o 
   2   1   0     1847.66     1873.57     57.72 o 
   4   1   0     8682.72     9174.44    124.67 o 
   6   1   0       42.41       38.53      4.30 o 
   8   1   0     8957.51     9770.13    397.56 o 
  10   1   0      309.94      281.73     23.83 o 
  12   1   0     1162.64     1140.41     72.14 o 
  14   1   0        0.71      -16.19     16.19 o 
  16   1   0        6.52       32.09     20.83 o 
  18   1   0        8.50       23.00     23.80 o 
  20   1   0        5.86       -3.66     21.13 o 
   0   2   0     3966.19     4220.82     79.02 o 
   2   2   0     4514.11     4421.84    138.87 o 
   4   2   0     3800.95     3958.24     78.52 o 
   6   2   0     3542.62     3611.51     76.28 o 
   8   2   0     1122.51     1088.00     25.44 o 
  10   2   0      187.56      159.76     19.76 o 
  12   2   0      149.00      157.20     24.69 o 
  14   2   0      221.52      245.89     29.34 o 
  16   2   0       18.79       -2.10     17.30 o 
  18   2   0       14.58       17.56     21.18 o 
  20   2   0        0.16       12.49     23.26 o 
   2   3   0     4956.44     4883.48     91.81 o 
   4   3   0     1028.02      907.03     50.42 o 
   6   3   0      620.97      700.30     21.87 o 
   8   3   0     1846.01     1926.47     52.94 o 
  10   3   0       50.23       66.86     10.16 o 
  12   3   0      134.09      133.77     14.67 o 
  14   3   0       20.05       28.89     18.99 o 
  16   3   0        1.63       49.93     21.57 o 
  18   3   0       13.23       35.66     23.89 o 
   0   4   0    13692.86    13819.07    470.95 o 
   2   4   0     1701.53     1694.60     35.75 o 
   4   4   0     5178.70     5389.29    143.77 o 
   6   4   0      499.20      461.05     19.82 o 
   8   4   0        1.93       18.34     15.50 o 
  10   4   0      663.44      666.40     35.78 o 
  12   4   0      385.28      490.14     33.25 o 
  14   4   0        0.03       10.39      9.70 o 
  16   4   0       51.66      106.65     26.90 o 
  18   4   0        8.70       34.96     22.04 o 
   2   5   0     1377.20     1476.89     33.97 o 
   4   5   0      575.77      657.98     22.71 o 
   6   5   0     1285.40     1434.40     52.99 o 
   8   5   0      718.47      618.55     37.48 o 
  10   5   0       46.05       27.07      7.80 o 
  12   5   0     1082.13      978.80     56.84 o 
  14   5   0      141.85      125.16     19.35 o 
  16   5   0      104.24      160.51     32.03 o 
  18   5   0        1.92      -19.11     28.62 o 
   0   6   0     2945.26     2675.69     74.67 o 
   2   6   0      102.34       86.79      8.05 o 
   4   6   0     2362.59     2609.86     73.66 o 
   6   6   0      648.89      603.60     26.70 o 
   8   6   0       73.67       74.52     10.60 o 
  10   6   0       71.53       57.82     12.05 o 
  12   6   0      333.53      328.54     33.16 o 
  14   6   0       14.64        8.24     13.43 o 
  16   6   0       17.83       16.84     21.35 o 
  18   6   0        0.88       26.12     24.86 o 
   2   7   0       77.20       69.74      9.05 o 
   4   7   0       49.74       34.31     11.63 o 
   6   7   0       48.76       48.69      9.98 o 
   8   7   0      530.16      457.00     31.77 o 
  10   7   0       26.43       22.03     10.78 o 
  12   7   0        0.01       -6.49     12.14 o 
  14   7   0        8.95        9.81     13.53 o 
  16   7   0        1.06       24.07     23.35 o 
   0   8   0     1678.67     1644.53    118.24 o 
   2   8   0      160.53      191.21     29.19 o 
   4   8   0      234.21      218.81     20.47 o 
   6   8   0       32.79       79.62     14.27 o 
   8   8   0      142.75      150.58     15.71 o 
  10   8   0       21.63       19.01      9.43 o 
  12   8   0       28.26       38.65     16.09 o 
  14   8   0        5.11       13.73     17.98 o 
  16   8   0        0.70       10.77     25.80 o 
   2   9   0      940.11      985.86     64.80 o 
   4   9   0      424.18      303.12     23.32 o 
   6   9   0        0.62       15.74     10.71 o 
   8   9   0      422.17      371.45     31.38 o 
  10   9   0        1.09       24.90     14.74 o 
  12   9   0      511.11      501.43     53.63 o 
  14   9   0        6.47       34.29     22.54 o 
  16   9   0        7.55       50.12     32.03 o 
   0  10   0    10352.08    10147.64    731.44 o 
   2  10   0       19.20       26.79     17.15 o 
   4  10   0       70.90       82.89     30.12 o 
   6  10   0        5.10       26.36     13.28 o 
   8  10   0        6.44       -5.52     11.84 o 
  10  10   0      416.18      337.79     34.73 o 
  12  10   0      137.55      102.35     27.43 o 
  14  10   0       53.05       22.49     24.29 o 
   2  11   0       86.75       90.04     22.09 o 
   4  11   0      153.47      156.58     27.87 o 
   6  11   0        9.56       -1.02     15.44 o 
   8  11   0      234.25      176.29     30.37 o 
  10  11   0       17.57       19.94     20.69 o 
  12  11   0        3.12       10.35     23.39 o 
   0  12   0        5.29       -7.64     21.56 o 
   2  12   0        1.94       -1.42     16.01 o 
   4  12   0       15.62       40.06     22.08 o 
   6  12   0       16.67       12.71     16.42 o 
   8  12   0        1.44       -9.91     18.17 o 
  10  12   0       27.35       41.01     36.25 o 
   2  13   0      201.20      190.95     35.66 o 
   4  13   0        3.61       12.21     19.32 o 
   6  13   0        3.55       12.21     20.36 o 
   8  13   0        2.70       10.73     18.55 o 
   0  14   0       91.86      101.40     44.16 o 
   2  14   0        3.20        4.51     19.46 o 
   4  14   0        8.99       25.89     22.44 o 
   6  14   0       27.08       39.15     26.56 o 
   2   0   1      579.65      417.54     10.99 o 
   3   0   1     1707.20     1436.13     49.23 o 
   4   0   1     2047.88     1924.75     43.66 o 
   5   0   1      466.77      365.39     16.63 o 
   6   0   1     5726.54     5159.96    160.46 o 
   7   0   1     1017.22     1050.04     32.17 o 
   8   0   1        8.31       13.36      8.79 o 
   9   0   1      149.54      151.91     10.53 o 
  10   0   1      520.33      507.30     25.59 o 
  11   0   1     3948.21     4132.50    193.95 o 
  12   0   1      814.89      756.82     53.81 o 
  13   0   1       15.35       33.21     19.77 o 
  14   0   1        0.04       14.84     17.76 o 
  15   0   1      951.24      871.95     65.75 o 
  16   0   1        1.63       10.50     19.72 o 
  17   0   1       73.51       97.89     34.07 o 
  18   0   1       63.34       49.78     45.33 o 
  19   0   1        0.28       50.19     36.72 o 
  20   0   1        5.75       41.83     27.35 o 
   2   1   1      611.83      494.60      9.71 o 
   3   1   1    16515.73    15177.42    158.91 o 
   4   1   1     5880.14     5635.27     82.72 o 
   5   1   1      290.71      299.66      7.37 o 
   6   1   1        9.61       13.93      2.63 o 
   7   1   1      480.32      386.88      9.92 o 
   8   1   1     1266.31     1243.26     24.92 o 
   9   1   1      247.90      244.69      8.10 o 
  10   1   1       65.45       63.63      8.17 o 
  11   1   1       59.79       71.19      8.40 o 
  12   1   1      188.69      167.25     12.66 o 
  13   1   1      164.57      150.49     16.74 o 
  14   1   1        0.91      -10.96     10.96 o 
  15   1   1       91.00      100.47     16.38 o 
  16   1   1        6.65       11.58     11.87 o 
  17   1   1        3.47        7.33     12.29 o 
  18   1   1       35.32       39.86     15.95 o 
  19   1   1       32.63       30.26     15.77 o 
  20   1   1        0.96       -0.04     13.83 o 
   1   2   1      284.68      267.73     10.29 o 
   2   2   1    24293.77    23271.67    296.22 o 
   3   2   1     6889.97     7140.96    112.32 o 
   4   2   1      425.76      375.36      8.37 o 
   5   2   1      167.97      165.33      4.92 o 
   6   2   1      731.50      659.21     11.90 o 
   7   2   1     1294.99     1233.41     26.04 o 
   8   2   1      906.57      971.32     22.94 o 
   9   2   1     1454.57     1365.65     30.86 o 
  10   2   1      248.06      251.84      9.58 o 
  11   2   1      160.07      155.82     11.04 o 
  12   2   1      741.57      682.34     24.96 o 
  13   2   1      444.73      422.27     23.10 o 
  14   2   1      176.81      211.85     21.30 o 
  15   2   1       22.86       53.86     14.76 o 
  16   2   1       35.12       26.45     12.78 o 
  17   2   1       62.23       56.97     16.98 o 
  18   2   1        1.35       25.93     15.10 o 
  19   2   1        0.21       32.22     18.79 o 
  20   2   1        0.86       52.82     22.39 o 
   0   3   1       30.35       52.14      3.10 o 
   1   3   1      365.85      307.86      9.86 o 
   2   3   1     1635.94     1481.36     24.65 o 
   3   3   1      475.49      451.29     13.04 o 
   4   3   1       21.74       13.93      4.10 o 
   5   3   1       39.37       40.42      3.77 o 
   6   3   1      571.25      606.22     14.05 o 
   7   3   1       31.66       35.93      4.76 o 
   8   3   1      261.08      245.83      9.77 o 
   9   3   1       19.17       37.86      5.12 o 
  10   3   1       32.24       44.82      8.80 o 
  11   3   1       61.10       83.46      9.40 o 
  12   3   1       59.06       54.11      8.62 o 
  13   3   1       28.96       25.82      7.85 o 
  14   3   1        8.42        2.84      8.88 o 
  15   3   1       10.29       27.41     12.69 o 
  16   3   1       24.41       37.38     14.47 o 
  17   3   1       20.25        7.81     13.09 o 
  18   3   1        0.58       32.20     15.87 o 
  19   3   1        5.75        3.40     17.26 o 
   1   4   1      115.26      128.81      6.42 o 
   2   4   1     5366.45     5216.08     99.48 o 
   3   4   1     2588.83     2662.83     43.96 o 
   4   4   1       30.18       35.46      4.94 o 
   5   4   1      399.21      393.17     12.55 o 
   6   4   1      447.24      497.22     14.17 o 
   7   4   1       10.23       18.76      6.84 o 
   8   4   1      278.02      278.25     10.06 o 
   9   4   1       85.88       84.92      6.75 o 
  10   4   1       57.20       64.29      7.35 o 
  11   4   1      433.59      409.25     19.98 o 
  12   4   1      457.39      436.82     21.77 o 
  13   4   1       82.00       95.87     11.42 o 
  14   4   1      554.59      553.09     31.17 o 
  15   4   1       68.50       94.25     20.61 o 
  16   4   1       10.56       13.69     14.02 o 
  17   4   1        0.84       11.52     14.12 o 
  18   4   1        0.54       23.15     18.04 o 
  19   4   1        1.02        5.25     14.22 o 
   0   5   1     2446.49     2684.61     73.12 o 
   1   5   1      421.97      456.52     10.45 o 
   2   5   1      108.94      108.00      5.60 o 
   3   5   1     1508.74     1550.87     28.36 o 
   4   5   1       17.88       20.26      3.86 o 
   5   5   1        3.90        8.40      3.81 o 
   6   5   1      688.66      777.21     24.97 o 
   7   5   1       41.29       44.53      6.97 o 
   8   5   1      196.51      214.81     13.86 o 
   9   5   1       92.38       92.29      6.98 o 
  10   5   1       55.34       57.46      8.48 o 
  11   5   1      273.43      273.78     17.52 o 
  12   5   1      139.71      161.80     14.78 o 
  13   5   1      216.40      237.76     17.22 o 
  14   5   1        6.13       -5.68      7.68 o 
  15   5   1        2.57       12.74     11.91 o 
  16   5   1        5.35       -4.65     13.01 o 
  17   5   1       25.78       23.13     15.67 o 
  18   5   1        0.00      -17.74     17.74 o 
  19   5   1        0.00        9.36     15.17 o 
   1   6   1      124.66      151.16      7.53 o 
   2   6   1      525.36      633.18     16.35 o 
   3   6   1      401.00      423.59     13.23 o 
   4   6   1      392.31      389.79     11.66 o 
   5   6   1      120.99      120.04      7.57 o 
   6   6   1       13.51       27.12      9.34 o 
   7   6   1        1.26        3.95      5.20 o 
   8   6   1        0.90       12.46      5.90 o 
   9   6   1       67.39       93.96      9.13 o 
  10   6   1       36.87       45.12      9.43 o 
  11   6   1      124.52      105.42     13.39 o 
  12   6   1       70.61       88.76     21.25 o 
  13   6   1       61.33       76.91     18.31 o 
  14   6   1      222.12      208.55     18.26 o 
  15   6   1        2.24        5.07     11.79 o 
  16   6   1        9.66       15.82     13.78 o 
  17   6   1        2.71       32.77     20.84 o 
  18   6   1        2.68       19.73     16.87 o 
   0   7   1      563.76      478.60     27.07 o 
   1   7   1      527.98      475.20     14.31 o 
   2   7   1      181.33      167.79      7.27 o 
   3   7   1       81.40       96.32      6.40 o 
   4   7   1       49.35       47.32      8.80 o 
   5   7   1        0.47       18.72      6.70 o 
   6   7   1       61.65       80.75      8.05 o 
   7   7   1       62.71      101.66      9.14 o 
   8   7   1       59.05       70.58      9.02 o 
   9   7   1       20.01       16.06      9.28 o 
  10   7   1       94.93      106.61      9.59 o 
  11   7   1        1.45        7.29      7.64 o 
  12   7   1        5.69        7.84     10.06 o 
  13   7   1       14.91       13.64      9.86 o 
  14   7   1       52.56       68.41     14.24 o 
  15   7   1        1.05        1.40     10.43 o 
  16   7   1       15.27        4.43     13.84 o 
  17   7   1        0.21       13.57     21.31 o 
   1   8   1      102.84      101.46      9.38 o 
   2   8   1     1061.67      978.49     33.53 o 
   3   8   1      252.77      232.67     12.07 o 
   4   8   1       58.18       56.99      9.63 o 
   5   8   1       64.38       76.55      8.16 o 
   6   8   1       16.73       11.06      6.28 o 
   7   8   1      134.51      138.36     12.52 o 
   8   8   1      102.48      112.88     11.14 o 
   9   8   1       38.53       44.71      9.73 o 
  10   8   1       16.57       23.03      6.94 o 
  11   8   1       10.23       17.12      9.33 o 
  12   8   1       71.21      115.95     15.52 o 
  13   8   1       42.71       43.89     13.08 o 
  14   8   1       44.63       49.08     13.58 o 
  15   8   1       19.63        3.12     12.15 o 
  16   8   1        0.24       16.84     20.03 o 
  17   8   1        2.86        9.53     32.80 o 
   0   9   1     1463.52     1313.09     76.26 o 
   1   9   1       76.98      109.20     14.82 o 
   2   9   1      120.92      131.17     11.99 o 
   3   9   1      958.41      928.61     36.86 o 
   4   9   1       41.00       61.58      8.95 o 
   5   9   1        1.89       18.76     10.32 o 
   6   9   1        0.13        9.96      9.88 o 
   7   9   1        8.17       12.67      8.01 o 
   8   9   1      123.73      149.29     14.21 o 
   9   9   1      117.43      140.33     14.62 o 
  10   9   1       67.70       29.15      9.02 o 
  11   9   1        1.67       -2.34     10.34 o 
  12   9   1       71.74       71.66     17.46 o 
  13   9   1       13.91       19.61     16.50 o 
  14   9   1       40.23       31.93     15.02 o 
  15   9   1        6.55       19.87     19.52 o 
  16   9   1        1.03       -9.39     18.13 o 
   1  10   1       25.71       42.62     13.82 o 
   2  10   1       10.37       17.71     10.89 o 
   3  10   1      195.00      188.20     19.40 o 
   4  10   1       66.16       69.84     13.62 o 
   5  10   1       17.02       38.70     11.68 o 
   6  10   1      158.55      150.45     14.80 o 
   7  10   1        0.97       -8.46      8.46 o 
   8  10   1        9.02        7.75      8.39 o 
   9  10   1        0.71        9.26      8.78 o 
  10  10   1       20.94        9.64     10.01 o 
  11  10   1      166.28      164.34     22.26 o 
  12  10   1       60.06       42.60     16.53 o 
  13  10   1        7.72        4.72     13.07 o 
  14  10   1        0.07        9.40     17.17 o 
   0  11   1       90.25      126.89     26.63 o 
   1  11   1       38.94       55.32     13.79 o 
   2  11   1       14.38       26.78     12.73 o 
   3  11   1       40.12       44.53     13.83 o 
   4  11   1      273.99      244.20     23.43 o 
   5  11   1        0.01       11.36     11.45 o 
   6  11   1        4.43        9.00     10.46 o 
   7  11   1       43.32       44.68     13.99 o 
   8  11   1       37.53       20.42     12.58 o 
   9  11   1        1.01       13.72     14.30 o 
  10  11   1       27.28       38.86     18.40 o 
  11  11   1        0.55       12.01     15.64 o 
  12  11   1        7.12        7.58     14.47 o 
  13  11   1       18.02       24.05     19.12 o 
   1  12   1        2.38       12.01     11.52 o 
   2  12   1      150.29      149.85     20.38 o 
   3  12   1       15.55       22.66     13.65 o 
   4  12   1       47.21       68.24     17.25 o 
   5  12   1       10.79       16.19     12.80 o 
   6  12   1        7.68       -0.19     10.44 o 
   7  12   1        5.96       -3.32     10.73 o 
   8  12   1       50.53       32.21     14.41 o 
   9  12   1        2.63        3.38     13.78 o 
  10  12   1       20.51       -4.29     16.76 o 
  11  12   1        0.59       16.21     17.79 o 
   0  13   1       40.28       39.15     36.24 o 
   1  13   1        4.94       32.43     16.81 o 
   2  13   1       12.86        7.55     11.76 o 
   3  13   1        0.06        0.04     12.05 o 
   4  13   1       14.04       42.49     16.00 o 
   5  13   1        4.81        3.20     10.62 o 
   6  13   1       19.85       31.26     15.09 o 
   7  13   1        3.65      -10.99     13.56 o 
   8  13   1        2.83       12.51     15.14 o 
   9  13   1        0.48        4.03     15.65 o 
   1  14   1        6.31       18.17     15.27 o 
   2  14   1       36.98       39.01     18.04 o 
   3  14   1        4.01      -10.61     14.32 o 
   4  14   1        0.04       12.83     14.06 o 
   5  14   1        0.11        2.00     13.17 o 
   6  14   1        0.55        5.93     15.33 o 
   0   0   2     6268.37     6125.98    254.10 o 
   1   0   2     1982.20     1695.69     61.27 o 
   2   0   2     2585.79     2470.91     77.80 o 
   3   0   2    10332.64     9962.56    167.53 o 
   4   0   2    32042.85    28135.54    522.92 o 
   5   0   2     4129.92     4250.22     91.42 o 
   6   0   2     1982.85     2067.99     47.15 o 
   7   0   2     2001.46     1896.47     53.89 o 
   8   0   2       67.70       62.68      8.78 o 
   9   0   2     1826.23     1677.91     58.18 o 
  10   0   2       85.57      125.26     11.90 o 
  11   0   2       93.92       70.60     10.77 o 
  12   0   2      219.56      190.14     15.84 o 
  13   0   2       47.72       43.95     15.63 o 
  14   0   2     1493.22     1633.15    108.86 o 
  15   0   2       29.49       17.05     16.30 o 
  16   0   2        0.90      -17.69     17.95 o 
  17   0   2       21.51       60.59     21.04 o 
  18   0   2       51.65       11.07     19.98 o 
  19   0   2        6.71       -6.15     19.39 o 
  20   0   2        1.62       -3.27     20.93 o 
   1   1   2      777.61      728.65     16.24 o 
   2   1   2     6399.99     6563.93     77.84 o 
   3   1   2     6322.48     6048.84     89.71 o 
   4   1   2      176.25      169.95      7.31 o 
   5   1   2      286.35      234.63      8.16 o 
   6   1   2      122.67       92.38      4.98 o 
   7   1   2      181.17      180.35      7.29 o 
   8   1   2      541.87      498.05     13.65 o 
   9   1   2      404.31      442.92     13.29 o 
  10   1   2      523.87      435.93     12.67 o 
  11   1   2      295.25      273.68     12.92 o 
  12   1   2        8.54       -1.79      5.90 o 
  13   1   2       72.26       58.07     12.91 o 
  14   1   2       23.02       21.81     13.34 o 
  15   1   2       56.84       74.47     15.32 o 
  16   1   2        6.58       34.87     16.29 o 
  17   1   2        1.18       -0.72     10.87 o 
  18   1   2       14.31        9.50     12.81 o 
  19   1   2        0.61       -4.47     11.93 o 
  20   1   2        1.13       -4.55     13.66 o 
   0   2   2     1789.46     1762.18     37.12 o 
   1   2   2     4248.70     4402.67     54.50 o 
   2   2   2    12216.11    12038.60    168.89 o 
   3   2   2      732.15      721.61     15.61 o 
   4   2   2        8.18       18.12      3.74 o 
   5   2   2      216.02      219.53      9.83 o 
   6   2   2        0.26        1.71      2.96 o 
   7   2   2       34.01       38.20      4.88 o 
   8   2   2     1396.96     1552.30     34.74 o 
   9   2   2     1562.18     1666.93     43.05 o 
  10   2   2      657.09      632.78     18.97 o 
  11   2   2        0.77        9.62      5.65 o 
  12   2   2      466.61      474.20     23.60 o 
  13   2   2      196.87      180.80     15.17 o 
  14   2   2       31.56       52.57     15.83 o 
  15   2   2       67.34       68.38     15.56 o 
  16   2   2        3.39        9.66     12.07 o 
  17   2   2        0.14       -9.01     13.09 o 
  18   2   2       37.00       42.57     22.37 o 
  19   2   2       20.51        9.20     14.54 o 
   1   3   2     7603.93     7043.57    121.75 o 
   2   3   2      757.17      839.01     15.43 o 
   3   3   2       85.67       85.92      4.50 o 
   4   3   2      357.47      374.40      9.50 o 
   5   3   2       60.59       66.67      6.92 o 
   6   3   2     1345.79     1424.64     30.07 o 
   7   3   2      527.34      540.75     13.77 o 
   8   3   2       16.20       12.45      4.92 o 
   9   3   2        1.76       10.14      6.00 o 
  10   3   2      358.59      389.38     15.38 o 
  11   3   2      387.42      361.94     15.51 o 
  12   3   2      149.92      148.93     11.96 o 
  13   3   2       77.52       90.69     11.77 o 
  14   3   2      133.76      140.09     14.02 o 
  15   3   2      288.02      320.54     28.45 o 
  16   3   2       20.49       23.59     14.02 o 
  17   3   2        0.12       21.19     12.74 o 
  18   3   2       30.35       49.77     18.21 o 
  19   3   2        6.85       14.85     16.36 o 
   0   4   2       18.31       16.84      8.18 o 
   1   4   2     6851.29     6647.54     91.85 o 
   2   4   2      136.39      116.28      4.33 o 
   3   4   2      289.91      369.97      9.66 o 
   4   4   2       43.68       38.96      4.72 o 
   5   4   2      296.88      309.79     10.10 o 
   6   4   2      738.05      693.88     20.40 o 
   7   4   2      574.80      594.53     16.46 o 
   8   4   2      177.61      196.16      8.67 o 
   9   4   2        0.10        7.88      6.50 o 
  10   4   2      136.34      129.88      9.37 o 
  11   4   2      376.39      348.92     16.78 o 
  12   4   2       57.71       49.14      8.82 o 
  13   4   2        2.92       14.36      8.53 o 
  14   4   2      320.96      327.61     23.32 o 
  15   4   2        0.04      -13.47     13.47 o 
  16   4   2      103.87      100.49     20.12 o 
  17   4   2       20.82       20.03     14.45 o 
  18   4   2        2.62       23.69     14.34 o 
  19   4   2        0.80      -20.29     20.29 o 
   1   5   2       20.11       30.84      3.44 o 
   2   5   2       39.50       60.81      5.15 o 
   3   5   2      323.84      358.89     11.89 o 
   4   5   2      143.44      175.33     10.30 o 
   5   5   2      383.14      414.23     14.85 o 
   6   5   2      942.47      993.19     25.04 o 
   7   5   2       36.69       36.23      6.57 o 
   8   5   2        2.35        0.13      7.12 o 
   9   5   2       41.74       50.52      8.41 o 
  10   5   2        0.35        3.08      6.00 o 
  11   5   2       54.77       80.67      9.05 o 
  12   5   2      119.81      139.77     13.74 o 
  13   5   2       53.36       68.51     11.32 o 
  14   5   2        0.74       -0.27      7.73 o 
  15   5   2        7.34       -5.80     11.44 o 
  16   5   2        1.20        5.65     11.63 o 
  17   5   2       21.08       -2.69     14.04 o 
  18   5   2       24.23        8.26     14.35 o 
   0   6   2       22.44       25.25      6.36 o 
   1   6   2     2695.43     2668.55     64.52 o 
   2   6   2      116.02      127.44      6.81 o 
   3   6   2       25.54       11.44      4.96 o 
   4   6   2      376.80      400.77     11.96 o 
   5   6   2      318.02      316.14     11.99 o 
   6   6   2       56.08       57.93      6.01 o 
   7   6   2      170.87      166.30     11.48 o 
   8   6   2      253.94      248.58     13.93 o 
   9   6   2        0.18        6.00      8.57 o 
  10   6   2      128.02      117.67     11.37 o 
  11   6   2      247.57      233.36     15.48 o 
  12   6   2        6.20       15.31      8.70 o 
  13   6   2       32.95       66.86     12.06 o 
  14   6   2       68.05       86.52     12.93 o 
  15   6   2        8.89       27.73     12.82 o 
  16   6   2       26.70       36.30     15.58 o 
  17   6   2        0.25        8.97     15.94 o 
  18   6   2        5.17        8.22     18.90 o 
   1   7   2     1129.28     1087.07     30.44 o 
   2   7   2        8.15        7.71      6.61 o 
   3   7   2       43.65       48.76      6.49 o 
   4   7   2      148.83      140.95      9.12 o 
   5   7   2      145.30      159.55     10.21 o 
   6   7   2      353.48      321.66     13.89 o 
   7   7   2      178.15      157.93     10.83 o 
   8   7   2       15.92       30.52      8.30 o 
   9   7   2       68.93       71.61      9.72 o 
  10   7   2      156.65      127.40     11.29 o 
  11   7   2       15.33       32.07     14.09 o 
  12   7   2       33.16       74.79     12.79 o 
  13   7   2       26.23       14.93      8.86 o 
  14   7   2       62.17       59.83     12.74 o 
  15   7   2       95.47       78.37     17.23 o 
  16   7   2       27.15       16.24     15.78 o 
  17   7   2        0.82        0.09     16.05 o 
   0   8   2        0.52       10.71     12.55 o 
   1   8   2      529.49      492.34     18.51 o 
   2   8   2      209.82      193.43     10.76 o 
   3   8   2        6.34       -1.91      6.10 o 
   4   8   2        7.56        9.31      5.43 o 
   5   8   2        7.80       10.88      7.25 o 
   6   8   2        0.03        0.15      6.51 o 
   7   8   2        7.14        7.48      6.11 o 
   8   8   2       48.35       36.57      8.05 o 
   9   8   2      145.17      109.15     11.86 o 
  10   8   2        2.87        1.56      7.26 o 
  11   8   2        3.75       16.44     12.13 o 
  12   8   2       83.44      132.78     18.38 o 
  13   8   2       23.07       21.38     11.97 o 
  14   8   2        8.73        6.98     12.45 o 
  15   8   2       21.14       23.81     16.44 o 
  16   8   2        5.27        8.04     17.35 o 
   1   9   2        4.16       -0.18      6.86 o 
   2   9   2      639.51      640.76     28.51 o 
   3   9   2      833.69      861.87     37.24 o 
   4   9   2       22.43       33.82      9.30 o 
   5   9   2      157.63      150.60     13.17 o 
   6   9   2       38.31       35.94      8.68 o 
   7   9   2        2.50        8.41      8.18 o 
   8   9   2      115.30      138.76     17.68 o 
   9   9   2       15.29       28.33      9.00 o 
  10   9   2      114.46      167.18     15.66 o 
  11   9   2      112.63      138.50     20.30 o 
  12   9   2       29.14       41.38     14.48 o 
  13   9   2        0.01       15.35     12.74 o 
  14   9   2        2.57       20.53     16.51 o 
  15   9   2       45.44       48.50     22.44 o 
   0  10   2      291.70      237.33     31.93 o 
   1  10   2       38.25       65.42     14.81 o 
   2  10   2       79.53       93.42     14.44 o 
   3  10   2      130.78      145.68     17.24 o 
   4  10   2      306.87      284.60     18.97 o 
   5  10   2      118.62      112.90     13.64 o 
   6  10   2       21.17       14.58     11.02 o 
   7  10   2        0.02       -0.84      7.94 o 
   8  10   2        5.17        4.85      8.16 o 
   9  10   2      180.77      185.27     17.42 o 
  10  10   2       40.30       24.16     12.40 o 
  11  10   2        2.42       13.91     14.65 o 
  12  10   2        0.42       27.29     16.30 o 
  13  10   2        0.57       50.49     17.96 o 
  14  10   2       75.51      103.11     22.71 o 
   1  11   2        0.13        0.91      8.71 o 
   2  11   2        3.33       14.12     11.27 o 
   3  11   2        3.59        6.77     11.40 o 
   4  11   2        9.25        9.45     10.71 o 
   5  11   2       26.05       21.00     10.96 o 
   6  11   2       10.06       12.89     11.74 o 
   7  11   2        0.11       19.38     13.32 o 
   8  11   2        4.34       35.41     18.16 o 
   9  11   2       59.38       54.59     14.34 o 
  10  11   2        0.00      -15.77     15.80 o 
  11  11   2        0.20      -10.51     15.97 o 
  12  11   2        0.20       -4.12     14.74 o 
  13  11   2        4.05       15.96     25.38 o 
   0  12   2        6.21       46.11     30.17 o 
   1  12   2       16.67       16.69     11.95 o 
   2  12   2      106.23      124.57     18.80 o 
   3  12   2       15.89       41.47     14.44 o 
   4  12   2       32.67       68.47     15.42 o 
   5  12   2        4.74        2.65     10.36 o 
   6  12   2       11.01       16.78     12.46 o 
   7  12   2        3.48        3.15     10.39 o 
   8  12   2       11.19        5.49     11.88 o 
   9  12   2       34.35       30.88     15.54 o 
  10  12   2        3.15        3.51     15.89 o 
  11  12   2        0.01        4.26     16.66 o 
   1  13   2       23.37       13.29     13.87 o 
   2  13   2       95.12       91.88     19.37 o 
   3  13   2        0.71        0.10     10.99 o 
   4  13   2        0.34       28.37     15.65 o 
   5  13   2        2.53        2.14     13.21 o 
   6  13   2        0.32       -2.86     13.07 o 
   7  13   2        1.07       13.22     14.22 o 
   8  13   2       13.09        7.40     13.78 o 
   9  13   2        0.61       -5.57     17.68 o 
   0  14   2       18.97       36.17     26.36 o 
   1  14   2       16.39       19.54     15.27 o 
   2  14   2       29.93       34.46     16.68 o 
   3  14   2        7.30       21.14     15.83 o 
   4  14   2        2.26       19.56     15.36 o 
   5  14   2        0.22        7.87     14.25 o 
   6  14   2       12.98       28.70     17.53 o 
   1   0   3     4960.61     4696.60    135.79 o 
   2   0   3       52.24       35.66      3.79 o 
   3   0   3    55079.21    46563.79    943.74 o 
   4   0   3      898.33     1074.37     25.33 o 
   5   0   3       64.48       68.97      5.10 o 
   6   0   3     4944.33     5352.62    207.40 o 
   7   0   3    13743.28    14904.51    406.17 o 
   8   0   3     1096.04     1102.97     55.93 o 
   9   0   3      403.39      399.14     21.38 o 
  10   0   3      465.39      504.98     28.86 o 
  11   0   3      207.08      187.77     17.78 o 
  12   0   3       46.36       54.31     11.31 o 
  13   0   3        2.85       -3.14     12.99 o 
  14   0   3      146.99      144.10     25.42 o 
  15   0   3       25.07       30.20     18.93 o 
  16   0   3        9.33       17.49     17.45 o 
  17   0   3        4.75        5.04     15.76 o 
  18   0   3       16.13       26.23     32.50 o 
  19   0   3       14.53       13.08     20.83 o 
   0   1   3     6038.62     6295.63    173.94 o 
   1   1   3    19308.98    17243.81    222.35 o 
   2   1   3    11154.80    10769.03    133.37 o 
   3   1   3      102.10       79.67      3.50 o 
   4   1   3      978.89      883.24     15.77 o 
   5   1   3     2403.55     2524.47     54.47 o 
   6   1   3      688.55      618.92     15.94 o 
   7   1   3      855.18      820.35     17.59 o 
   8   1   3     1024.65      976.31     19.54 o 
   9   1   3      456.38      483.40     15.43 o 
  10   1   3      219.15      204.78      9.71 o 
  11   1   3      754.09      849.95     29.19 o 
  12   1   3      175.78      191.79     17.05 o 
  13   1   3       76.25       92.06     12.81 o 
  14   1   3        2.55       17.78     10.16 o 
  15   1   3       70.34       90.77     16.46 o 
  16   1   3        0.23       22.68     18.35 o 
  17   1   3       13.69       11.45     12.44 o 
  18   1   3        0.85       16.94     16.21 o 
  19   1   3       13.19       11.65     15.00 o 
   1   2   3     4691.00     4540.21    101.46 o 
   2   2   3       51.70       80.13      4.68 o 
   3   2   3     2035.87     2208.13     35.88 o 
   4   2   3     6278.44     6036.31     97.23 o 
   5   2   3     1618.36     1649.49     30.07 o 
   6   2   3     1918.23     1943.05     40.83 o 
   7   2   3      957.25     1118.16     26.18 o 
   8   2   3      333.99      288.32     10.06 o 
   9   2   3        4.16       15.18      6.65 o 
  10   2   3     1022.21      995.76     35.72 o 
  11   2   3      249.40      194.44     10.69 o 
  12   2   3        0.15        9.94      6.37 o 
  13   2   3      145.81      147.42     14.91 o 
  14   2   3      177.72      211.14     21.15 o 
  15   2   3        3.86       17.98     12.63 o 
  16   2   3      143.55      138.23     20.08 o 
  17   2   3       22.07       10.27     14.02 o 
  18   2   3        2.12       13.13     13.81 o 
  19   2   3       20.10        6.44     13.77 o 
   0   3   3     2060.19     1764.73     39.76 o 
   1   3   3     1799.34     1769.59     29.78 o 
   2   3   3     2516.16     2563.97     41.63 o 
   3   3   3       19.59       16.65      3.33 o 
   4   3   3       53.57       57.79      5.17 o 
   5   3   3      630.67      635.99     16.11 o 
   6   3   3      190.30      171.01      7.75 o 
   7   3   3      251.80      262.24      9.82 o 
   8   3   3      166.26      145.81      7.08 o 
   9   3   3      718.86      745.89     23.39 o 
  10   3   3       46.19       45.35      8.35 o 
  11   3   3       11.07       20.16      5.60 o 
  12   3   3      164.57      168.31     14.53 o 
  13   3   3        0.01        5.89      9.64 o 
  14   3   3        1.11        5.57     10.87 o 
  15   3   3       51.77       62.32     15.70 o 
  16   3   3        2.01       -2.76     11.93 o 
  17   3   3        2.91       36.03     15.35 o 
  18   3   3       11.98       14.75     13.65 o 
  19   3   3        3.66        1.84     12.00 o 
   1   4   3    10602.68    11121.06    179.46 o 
   2   4   3     4967.79     4951.74     83.45 o 
   3   4   3     1133.44     1114.01     22.84 o 
   4   4   3       19.24       27.94      5.00 o 
   5   4   3      486.55      536.16     15.52 o 
   6   4   3       27.34       36.38      6.23 o 
   7   4   3     1624.36     1631.81     38.39 o 
   8   4   3      113.43      121.78     10.09 o 
   9   4   3      164.43      149.00      9.96 o 
  10   4   3        3.68       13.82      8.60 o 
  11   4   3      147.19      169.21     12.46 o 
  12   4   3       15.39       25.57     11.10 o 
  13   4   3       62.26       64.03     10.47 o 
  14   4   3        7.38       -3.78      8.17 o 
  15   4   3        1.52       22.64     14.25 o 
  16   4   3        6.83       28.93     14.90 o 
  17   4   3        2.62       21.40     16.85 o 
  18   4   3       32.19       25.30     17.18 o 
  19   4   3        9.31       10.00     16.25 o 
   0   5   3      534.32      512.51     17.52 o 
   1   5   3     1550.23     1509.12     29.16 o 
   2   5   3     1845.86     1956.03     37.53 o 
   3   5   3     2059.18     2062.28     42.16 o 
   4   5   3     3042.38     3062.11     66.20 o 
   5   5   3     1152.73     1229.43     31.08 o 
   6   5   3       14.84       17.06      5.77 o 
   7   5   3       15.21       45.15      9.84 o 
   8   5   3      817.50      764.61     27.86 o 
   9   5   3      371.35      345.15     15.58 o 
  10   5   3      295.74      283.91     16.33 o 
  11   5   3       89.27       89.58     10.05 o 
  12   5   3       19.01       21.08      8.62 o 
  13   5   3      435.03      457.57     26.26 o 
  14   5   3      204.69      221.55     21.27 o 
  15   5   3       50.22       32.00     11.96 o 
  16   5   3        9.14       31.15     15.51 o 
  17   5   3       65.14       58.62     18.70 o 
  18   5   3        2.14        8.57     14.56 o 
   1   6   3     1895.81     1740.85     38.38 o 
   2   6   3      723.37      705.02     20.73 o 
   3   6   3     1155.71     1172.87     25.20 o 
   4   6   3       79.37       70.77      6.23 o 
   5   6   3      189.34      225.75     10.96 o 
   6   6   3       49.74       76.43      7.34 o 
   7   6   3      623.96      601.98     20.53 o 
   8   6   3        1.54        3.35      6.00 o 
   9   6   3       39.45       35.26     10.09 o 
  10   6   3       19.81       35.85      8.74 o 
  11   6   3        4.76       22.71     12.17 o 
  12   6   3        0.84        7.31      8.28 o 
  13   6   3        5.61        8.55      9.13 o 
  14   6   3        4.87       12.33      9.81 o 
  15   6   3       12.97        1.37     13.27 o 
  16   6   3       16.57       19.50     14.35 o 
  17   6   3        0.01       -9.63     15.94 o 
  18   6   3       13.05       32.83     20.34 o 
   0   7   3      227.10      210.02     19.07 o 
   1   7   3        7.05       14.04      9.09 o 
   2   7   3     1288.10     1376.40     43.08 o 
   3   7   3       26.09       39.90      7.33 o 
   4   7   3      177.25      163.67     13.51 o 
   5   7   3       36.15       48.43      7.43 o 
   6   7   3      223.24      225.49     11.79 o 
   7   7   3       97.28      101.63      9.69 o 
   8   7   3      208.42      225.84     13.19 o 
   9   7   3      137.13      107.63      9.99 o 
  10   7   3        5.34       10.52      7.22 o 
  11   7   3        1.80        1.93      6.93 o 
  12   7   3       37.06       32.18     11.05 o 
  13   7   3       13.03       26.91     10.80 o 
  14   7   3        7.77       15.57     11.54 o 
  15   7   3        7.52        2.83     10.61 o 
  16   7   3        5.69       -2.84     14.02 o 
  17   7   3        0.05       32.41     19.41 o 
   1   8   3      676.48      726.99     25.81 o 
   2   8   3        5.90       17.07      8.19 o 
   3   8   3       95.43       88.33      7.62 o 
   4   8   3      501.03      500.33     19.80 o 
   5   8   3        6.16       24.81     10.12 o 
   6   8   3       52.47       58.56      9.69 o 
   7   8   3      123.10      125.85     12.30 o 
   8   8   3        7.24        8.09      6.67 o 
   9   8   3        7.12       16.90      9.00 o 
  10   8   3       71.21      113.37     14.17 o 
  11   8   3       69.83       83.05     13.16 o 
  12   8   3        1.89      -10.93     10.99 o 
  13   8   3        3.02       17.76     11.41 o 
  14   8   3       37.84       26.91     13.36 o 
  15   8   3       18.00        7.89     15.68 o 
  16   8   3       29.08       71.59     25.86 o 
   0   9   3      160.97      171.71     17.56 o 
   1   9   3      714.44      644.19     25.96 o 
   2   9   3       65.86       80.08      9.43 o 
   3   9   3      113.55      122.91     10.51 o 
   4   9   3        2.71        7.37      8.84 o 
   5   9   3      294.69      259.92     14.73 o 
   6   9   3        9.93       14.37      7.20 o 
   7   9   3        0.11        8.14      7.86 o 
   8   9   3        0.32       -5.24      6.86 o 
   9   9   3       89.30       63.36     12.78 o 
  10   9   3        2.01       -2.08      8.06 o 
  11   9   3      179.40      180.24     19.29 o 
  12   9   3       32.13       45.19     15.37 o 
  13   9   3        1.19        1.57     11.60 o 
  14   9   3        0.41      -13.34     14.75 o 
  15   9   3        5.29        8.97     16.25 o 
   1  10   3       63.35       63.68     12.80 o 
   2  10   3        6.64       12.27      8.05 o 
   3  10   3     1032.05      921.18     40.75 o 
   4  10   3       27.10       18.36      9.13 o 
   5  10   3        9.78        7.93      8.79 o 
   6  10   3      172.76      138.74     16.14 o 
   7  10   3      338.17      325.11     23.96 o 
   8  10   3       33.07       29.33     11.96 o 
   9  10   3       60.18       42.65     12.91 o 
  10  10   3       24.57       42.21     16.50 o 
  11  10   3        1.80       17.69     14.84 o 
  12  10   3        0.69       14.18     14.91 o 
  13  10   3        0.56        4.30     12.92 o 
  14  10   3       10.02        2.69     14.99 o 
   0  11   3       54.57       47.06     18.64 o 
   1  11   3      202.38      186.35     22.51 o 
   2  11   3      266.59      231.94     22.48 o 
   3  11   3        2.11        7.20     11.33 o 
   4  11   3      116.14      134.87     19.19 o 
   5  11   3       13.06        5.89     11.96 o 
   6  11   3       72.24       78.59     15.95 o 
   7  11   3       59.20       86.42     18.72 o 
   8  11   3       88.01      102.21     18.53 o 
   9  11   3        0.81       -1.98     10.42 o 
  10  11   3        8.69       20.89     13.37 o 
  11  11   3       17.41       12.11     16.76 o 
  12  11   3        8.18       36.27     20.06 o 
  13  11   3        6.88       -4.00     15.94 o 
   1  12   3        3.41       -4.52     10.29 o 
   2  12   3        5.49       14.30     12.28 o 
   3  12   3        8.21        4.29     10.78 o 
   4  12   3      101.57      111.73     17.08 o 
   5  12   3        1.56       11.90     11.82 o 
   6  12   3       63.75       58.52     16.45 o 
   7  12   3        0.14       11.24     12.86 o 
   8  12   3        7.83       11.37     12.44 o 
   9  12   3        0.43       31.22     17.06 o 
  10  12   3       19.16       32.22     18.47 o 
  11  12   3        0.05        8.08     18.77 o 
   0  13   3       51.00       30.21     20.12 o 
   1  13   3       26.58       41.94     14.72 o 
   2  13   3        0.00       -8.72     12.24 o 
   3  13   3        2.65       11.77     13.31 o 
   4  13   3        2.12        6.71     11.89 o 
   5  13   3       20.25       41.12     15.37 o 
   6  13   3        3.23       21.82     16.54 o 
   7  13   3        7.64        5.23     14.92 o 
   8  13   3        3.15       19.03     19.50 o 
   1  14   3       74.13       88.54     22.57 o 
   2  14   3       19.60       25.49     17.05 o 
   3  14   3        1.07       24.42     16.78 o 
   4  14   3        1.46       13.79     15.62 o 
   5  14   3        0.38       16.27     16.38 o 
   0   0   4      348.49      365.89     34.59 o 
   1   0   4     2772.20     2855.08    112.97 o 
   2   0   4     1184.64     1311.98     29.73 o 
   3   0   4     2747.64     2660.57     62.10 o 
   4   0   4       82.46      103.53      6.28 o 
   5   0   4        0.02        4.50      5.67 o 
   6   0   4     3470.48     3219.17     83.57 o 
   7   0   4      289.00      313.81     13.88 o 
   8   0   4     4612.14     4570.83    126.95 o 
   9   0   4        0.55        1.23      7.92 o 
  10   0   4     1619.20     1713.56     86.29 o 
  11   0   4      561.61      505.76     31.34 o 
  12   0   4      114.53      112.96     15.43 o 
  13   0   4       72.77       96.34     19.83 o 
  14   0   4      369.02      373.38     41.41 o 
  15   0   4        2.90       -4.08     13.80 o 
  16   0   4       14.01       -1.22     14.76 o 
  17   0   4       12.76        2.23     20.78 o 
  18   0   4      200.76      192.05     37.14 o 
  19   0   4        6.06       19.26     21.78 o 
   1   1   4      197.28      246.92      6.33 o 
   2   1   4     1315.92     1290.80     21.70 o 
   3   1   4      415.47      484.89     10.46 o 
   4   1   4       63.73       72.75      3.91 o 
   5   1   4     1621.74     1756.88     33.08 o 
   6   1   4     7008.44     6910.08    130.13 o 
   7   1   4      401.31      421.26     11.94 o 
   8   1   4      359.97      314.72     10.70 o 
   9   1   4        1.52        4.01      3.60 o 
  10   1   4      117.72      108.41      9.01 o 
  11   1   4       50.63       58.75      9.56 o 
  12   1   4      323.07      313.54     17.73 o 
  13   1   4       84.81      103.20     14.83 o 
  14   1   4      149.39      143.75     19.00 o 
  15   1   4        0.50        6.26     12.76 o 
  16   1   4       14.62       -3.96     11.54 o 
  17   1   4        0.18        7.73     11.58 o 
  18   1   4       30.84       34.66     15.98 o 
  19   1   4        3.61       -5.38     14.28 o 
   0   2   4      923.37     1040.19     26.72 o 
   1   2   4     1297.74     1321.24     23.18 o 
   2   2   4      815.33      892.81     18.53 o 
   3   2   4        4.28        6.82      3.45 o 
   4   2   4     3833.83     4103.39     70.36 o 
   5   2   4       35.48       13.37      3.72 o 
   6   2   4     2039.09     2223.52     44.92 o 
   7   2   4       68.37       82.48      5.93 o 
   8   2   4        4.86        9.69      4.10 o 
   9   2   4      148.76      125.89      7.94 o 
  10   2   4      684.61      583.64     20.39 o 
  11   2   4      356.41      337.99     16.20 o 
  12   2   4        0.46       12.57      7.65 o 
  13   2   4        9.77       14.50      9.16 o 
  14   2   4      174.25      169.87     17.70 o 
  15   2   4        1.30       14.79     12.17 o 
  16   2   4      188.98      232.38     26.03 o 
  17   2   4        0.07       19.97     15.96 o 
  18   2   4        0.04        1.86     13.49 o 
  19   2   4       11.06       20.36     16.95 o 
   1   3   4     1355.92     1304.30     23.66 o 
   2   3   4     1868.49     1835.46     35.64 o 
   3   3   4     1315.16     1679.55     33.95 o 
   4   3   4       38.55       41.78      4.89 o 
   5   3   4       45.36       70.21      5.39 o 
   6   3   4      558.69      664.44     17.56 o 
   7   3   4      389.94      364.69     12.75 o 
   8   3   4      254.36      252.43     10.15 o 
   9   3   4      366.78      342.42     13.59 o 
  10   3   4        0.31        4.06      5.21 o 
  11   3   4       79.39       75.96      8.53 o 
  12   3   4       15.91       28.52      6.71 o 
  13   3   4      114.11      120.62     14.94 o 
  14   3   4        0.16       17.13      9.00 o 
  15   3   4       52.77       61.01     17.60 o 
  16   3   4      100.27       98.22     19.22 o 
  17   3   4        0.80       11.41     13.34 o 
  18   3   4        3.33       21.95     19.00 o 
  19   3   4        0.96        2.95     15.29 o 
   0   4   4      165.45      205.51     10.16 o 
   1   4   4     1157.23     1188.47     24.90 o 
   2   4   4        7.55       23.72      5.77 o 
   3   4   4      170.14      145.85      6.76 o 
   4   4   4      459.45      491.88     14.88 o 
   5   4   4      932.98     1017.61     29.40 o 
   6   4   4        4.51        9.54      6.28 o 
   7   4   4        0.01        4.45      4.64 o 
   8   4   4      525.94      524.74     18.75 o 
   9   4   4      464.77      420.07     18.66 o 
  10   4   4      335.47      321.40     17.26 o 
  11   4   4       10.78       13.06      6.91 o 
  12   4   4       13.87       17.29      7.11 o 
  13   4   4       15.95       19.41      9.91 o 
  14   4   4        8.04        7.44      9.27 o 
  15   4   4       18.39       19.50     10.11 o 
  16   4   4       43.66       45.70     15.84 o 
  17   4   4       46.83       50.87     18.57 o 
  18   4   4       24.91       14.26     16.19 o 
   1   5   4     3803.74     4177.42     82.48 o 
   2   5   4      887.49      839.02     20.13 o 
   3   5   4      126.21      100.31      6.50 o 
   4   5   4      181.69      167.34      8.16 o 
   5   5   4        0.13       11.07      4.80 o 
   6   5   4        0.18       -5.94      5.94 o 
   7   5   4       20.47       19.29      5.48 o 
   8   5   4       28.08       37.83      7.76 o 
   9   5   4      147.38      133.96      9.04 o 
  10   5   4      585.74      539.12     28.20 o 
  11   5   4      488.96      446.36     22.68 o 
  12   5   4      110.67      106.84     12.62 o 
  13   5   4      309.18      282.30     19.52 o 
  14   5   4       10.61       -2.88      8.69 o 
  15   5   4        1.08       12.72     11.71 o 
  16   5   4        0.04       27.80     15.35 o 
  17   5   4       50.74       69.05     19.92 o 
  18   5   4        2.60       11.08     17.10 o 
   0   6   4      110.92       73.55      5.87 o 
   1   6   4      115.54      113.47      5.53 o 
   2   6   4        6.46       14.45      4.78 o 
   3   6   4      506.84      539.25     15.60 o 
   4   6   4      819.85      844.72     23.62 o 
   5   6   4      533.00      502.06     17.28 o 
   6   6   4        0.70        3.06      4.68 o 
   7   6   4       58.32       64.93      8.27 o 
   8   6   4       71.60       87.29      8.84 o 
   9   6   4      315.98      315.81     15.66 o 
  10   6   4       96.40       84.31     10.48 o 
  11   6   4       34.62       50.81     10.61 o 
  12   6   4        0.26        6.23      7.61 o 
  13   6   4       81.84       93.25     13.65 o 
  14   6   4       34.26       47.31     14.99 o 
  15   6   4       46.25       34.49     13.34 o 
  16   6   4       18.88       22.33     15.81 o 
  17   6   4       10.27       14.29     18.14 o 
   1   7   4      912.98      852.91     32.63 o 
   2   7   4      226.25      255.26     12.56 o 
   3   7   4      396.99      339.20     16.04 o 
   4   7   4      135.20      133.78     10.90 o 
   5   7   4        3.04        3.69      6.46 o 
   6   7   4      149.94      125.22      9.78 o 
   7   7   4       76.43       90.37      8.37 o 
   8   7   4        6.37       14.90      6.93 o 
   9   7   4      262.69      249.87     14.56 o 
  10   7   4       19.77       11.54      8.60 o 
  11   7   4       57.60       70.39     13.52 o 
  12   7   4        4.13       -8.35      9.57 o 
  13   7   4      125.15      126.45     16.45 o 
  14   7   4       11.21        2.91      9.69 o 
  15   7   4        9.42       13.97     13.86 o 
  16   7   4       56.92      113.41     33.64 o 
  17   7   4        3.58       26.07     20.64 o 
   0   8   4      157.52      180.09     21.85 o 
   1   8   4        2.16        7.37      5.68 o 
   2   8   4      399.20      327.69     18.68 o 
   3   8   4        6.76       12.54      6.42 o 
   4   8   4      111.92      103.20      9.45 o 
   5   8   4        3.04        9.86      6.50 o 
   6   8   4       39.53       37.58      8.90 o 
   7   8   4       12.16       11.67      7.05 o 
   8   8   4        2.97       11.12      7.64 o 
   9   8   4        2.68       21.73      8.88 o 
  10   8   4      164.46      154.08     16.37 o 
  11   8   4       27.48       61.54     12.57 o 
  12   8   4        1.93        1.36     11.07 o 
  13   8   4        0.01       -7.90     11.23 o 
  14   8   4        3.37        5.92     11.04 o 
  15   8   4        2.31       43.31     19.04 o 
  16   8   4       18.23       15.60     18.27 o 
   1   9   4        5.10       -4.66      7.43 o 
   2   9   4       61.02       83.00     11.70 o 
   3   9   4       70.45       63.58     11.65 o 
   4   9   4       68.97       84.57     10.68 o 
   5   9   4      227.79      233.16     16.51 o 
   6   9   4     1006.67     1024.03     38.69 o 
   7   9   4       28.21       45.16     14.61 o 
   8   9   4      110.84      134.11     14.09 o 
   9   9   4        1.73        9.34      9.10 o 
  10   9   4        3.00       -8.78      9.07 o 
  11   9   4        5.00        1.88      9.17 o 
  12   9   4       41.20       40.63     15.13 o 
  13   9   4        0.00      -12.12     13.10 o 
  14   9   4       21.33       25.65     17.90 o 
  15   9   4        0.39       19.21     22.05 o 
   0  10   4        6.28        4.96     10.94 o 
   1  10   4       99.00       91.29     11.84 o 
   2  10   4      104.11       77.48     12.96 o 
   3  10   4      198.01      170.99     16.35 o 
   4  10   4        8.06       17.36      9.32 o 
   5  10   4        5.22       -4.53      8.62 o 
   6  10   4      152.11      172.38     18.78 o 
   7  10   4       56.92       60.80     12.29 o 
   8  10   4       78.28       87.40     15.02 o 
   9  10   4        0.42       24.64     11.62 o 
  10  10   4       37.25       36.87     14.53 o 
  11  10   4       19.45        8.79     11.94 o 
  12  10   4       15.95        8.01     12.98 o 
  13  10   4       17.41       26.32     15.87 o 
  14  10   4       20.56       36.73     20.97 o 
   1  11   4       15.75       25.47     12.95 o 
   2  11   4        3.35       17.16     12.42 o 
   3  11   4        3.50       -2.24      9.50 o 
   4  11   4       78.54       58.68     15.39 o 
   5  11   4       15.83       49.18     15.66 o 
   6  11   4       14.11       17.73     10.83 o 
   7  11   4        8.27       28.94     11.17 o 
   8  11   4        0.12       -9.92     10.62 o 
   9  11   4        5.92       24.72     14.72 o 
  10  11   4       48.40        7.99     14.85 o 
  11  11   4        0.19       13.52     16.59 o 
  12  11   4        9.95       -0.76     14.74 o 
   0  12   4        2.44        4.89     17.09 o 
   1  12   4       48.60       54.90     15.81 o 
   2  12   4       42.49       76.59     19.90 o 
   3  12   4        0.20        4.22     11.34 o 
   4  12   4       30.62       55.26     15.68 o 
   5  12   4        0.14       20.98     15.67 o 
   6  12   4       20.61       25.06     14.72 o 
   7  12   4       28.59       16.30     13.81 o 
   8  12   4        6.05       27.83     16.26 o 
   9  12   4        8.42       16.05     16.02 o 
  10  12   4        3.42       -5.86     14.91 o 
   1  13   4        5.56        7.17     12.90 o 
   2  13   4        0.31        4.05     12.03 o 
   3  13   4        5.27       29.06     15.87 o 
   4  13   4       12.10       17.64     14.93 o 
   5  13   4        2.00        2.92     11.71 o 
   6  13   4        0.41       15.14     14.32 o 
   7  13   4        4.50       14.17     17.01 o 
   8  13   4        9.61        6.79     17.49 o 
   0  14   4       36.35       11.84     24.73 o 
   1  14   4       19.84        9.09     14.58 o 
   2  14   4        8.62       21.32     16.69 o 
   3  14   4        0.38       -4.01     14.99 o 
   4  14   4        5.31       -4.41     15.91 o 
   1   0   5      113.44      128.28      7.07 o 
   2   0   5       15.48       28.74      3.09 o 
   3   0   5     1582.30     1739.79     44.38 o 
   4   0   5       48.11       42.31      4.98 o 
   5   0   5      794.32      764.06     24.05 o 
   6   0   5      238.22      313.61     14.51 o 
   7   0   5     1210.74     1242.42     40.75 o 
   8   0   5       44.89       54.93      7.77 o 
   9   0   5      465.18      541.49     23.43 o 
  10   0   5       83.77       73.10      9.59 o 
  11   0   5      131.11      141.18     31.78 o 
  12   0   5      237.94      191.14     21.24 o 
  13   0   5      137.11      157.38     22.50 o 
  14   0   5        0.01       -0.65      8.36 o 
  15   0   5       14.71       -1.14     13.57 o 
  16   0   5       56.42       83.95     25.35 o 
  17   0   5       32.14       68.21     23.57 o 
  18   0   5        0.87       -0.57     16.52 o 
  19   0   5        0.89       12.04     22.11 o 
   0   1   5      282.74      273.26      9.90 o 
   1   1   5      556.95      546.44     13.86 o 
   2   1   5       10.41       24.96      3.80 o 
   3   1   5      357.53      441.34     10.77 o 
   4   1   5     2170.26     2001.14     36.38 o 
   5   1   5       90.07       92.14      6.18 o 
   6   1   5      914.85      922.18     21.93 o 
   7   1   5       74.74       64.95      6.32 o 
   8   1   5       51.32       68.36      6.54 o 
   9   1   5       63.28       74.30      6.70 o 
  10   1   5      168.76      171.87     10.46 o 
  11   1   5        5.54       18.59      7.52 o 
  12   1   5      374.99      349.71     21.77 o 
  13   1   5       10.66       25.43      9.52 o 
  14   1   5       23.87       37.86     10.71 o 
  15   1   5        8.43       32.12     13.17 o 
  16   1   5        0.54       23.16     13.05 o 
  17   1   5        0.03       11.25     13.37 o 
  18   1   5        0.02       -9.75     14.98 o 
  19   1   5        0.30        8.14     15.36 o 
   1   2   5     2320.86     2342.19     58.97 o 
   2   2   5       22.07       23.62      3.56 o 
   3   2   5      680.76      707.64     15.76 o 
   4   2   5      412.98      367.55     10.70 o 
   5   2   5     4230.37     4231.25     80.84 o 
   6   2   5     1230.13     1222.39     28.90 o 
   7   2   5      120.42      105.15      6.85 o 
   8   2   5      916.13      887.75     23.79 o 
   9   2   5      138.78      149.40      8.17 o 
  10   2   5       33.35       48.32     13.16 o 
  11   2   5       93.84      101.85     10.90 o 
  12   2   5       77.09       70.54     10.27 o 
  13   2   5        4.64       17.82      7.95 o 
  14   2   5       96.86       86.89     13.51 o 
  15   2   5       65.83       75.02     16.54 o 
  16   2   5       47.24       76.79     17.97 o 
  17   2   5       38.30       35.85     17.05 o 
  18   2   5       28.89       41.47     18.02 o 
  19   2   5        1.12       19.61     17.37 o 
   0   3   5     1049.27      993.89     29.00 o 
   1   3   5     3141.95     3336.83     59.58 o 
   2   3   5      214.65      187.87      7.08 o 
   3   3   5       34.53       60.55      5.30 o 
   4   3   5      578.24      601.77     15.74 o 
   5   3   5      268.48      257.94      9.74 o 
   6   3   5      345.75      321.33     11.89 o 
   7   3   5       27.24       31.41      5.24 o 
   8   3   5      601.21      585.28     19.03 o 
   9   3   5     1030.94     1007.48     29.32 o 
  10   3   5       25.95       48.13      9.03 o 
  11   3   5       78.60       68.84      8.54 o 
  12   3   5        3.00        2.11      5.58 o 
  13   3   5       17.60       13.33      9.10 o 
  14   3   5       61.23       39.96     12.32 o 
  15   3   5       10.42        5.11     12.03 o 
  16   3   5        0.01      -13.48     13.48 o 
  17   3   5       14.21       25.36     16.18 o 
  18   3   5        6.74      -12.47     14.42 o 
   1   4   5      489.30      522.93     14.50 o 
   2   4   5       52.10       39.49      6.40 o 
   3   4   5        4.71       21.24      5.74 o 
   4   4   5       24.31       31.91      4.97 o 
   5   4   5      123.11      121.60      7.74 o 
   6   4   5     1281.93     1348.00     34.82 o 
   7   4   5      846.96      823.96     25.41 o 
   8   4   5      201.41      182.75     10.33 o 
   9   4   5        0.53        5.24      5.11 o 
  10   4   5       65.18       76.66     10.09 o 
  11   4   5        0.18       17.02      7.56 o 
  12   4   5      325.27      316.87     18.77 o 
  13   4   5      382.42      395.94     22.44 o 
  14   4   5        4.93        8.98     10.26 o 
  15   4   5       70.11       65.85     15.43 o 
  16   4   5       22.96        5.52     12.79 o 
  17   4   5       82.26      131.79     23.53 o 
  18   4   5        6.45       -5.31     15.95 o 
   0   5   5    12762.41    13576.27    380.35 o 
   1   5   5      684.07      755.42     20.69 o 
   2   5   5     3269.27     3688.24     77.60 o 
   3   5   5     1806.33     1820.47     42.52 o 
   4   5   5      161.75      191.90      9.73 o 
   5   5   5      245.61      266.31     12.44 o 
   6   5   5        8.57        9.46      6.26 o 
   7   5   5      335.66      333.85     16.15 o 
   8   5   5      123.35      136.26      9.66 o 
   9   5   5      105.18      122.14     10.38 o 
  10   5   5      872.22      881.29     36.40 o 
  11   5   5      586.80      583.46     28.18 o 
  12   5   5        4.34       29.13     11.84 o 
  13   5   5       29.08       31.75     10.50 o 
  14   5   5       17.48       20.91     12.45 o 
  15   5   5        7.98       19.93     12.53 o 
  16   5   5       16.46       40.93     19.61 o 
  17   5   5       35.61       46.30     22.90 o 
  18   5   5       16.48       48.18     32.78 o 
   1   6   5        6.61        9.93      5.11 o 
   2   6   5       84.10      103.53      6.81 o 
   3   6   5       61.98       78.71      6.98 o 
   4   6   5       50.57       54.34      7.09 o 
   5   6   5       13.01        6.87      5.60 o 
   6   6   5      235.37      237.99     12.70 o 
   7   6   5       97.04       98.42      9.99 o 
   8   6   5      107.55      101.53     10.89 o 
   9   6   5       43.97       50.41      9.37 o 
  10   6   5        0.12        9.97      7.60 o 
  11   6   5       10.91       17.54      7.87 o 
  12   6   5       11.07        7.67      8.57 o 
  13   6   5       53.72       63.78     13.70 o 
  14   6   5        3.91       13.13     11.83 o 
  15   6   5        7.19        6.23     12.64 o 
  16   6   5       36.14       22.42     15.43 o 
  17   6   5       41.09       45.55     21.07 o 
   0   7   5        3.23        1.48      4.09 o 
   1   7   5      701.02      713.67     22.69 o 
   2   7   5       21.12        9.80      5.98 o 
   3   7   5       27.38       28.62      7.95 o 
   4   7   5      222.91      201.67     12.79 o 
   5   7   5       32.02       56.11      9.33 o 
   6   7   5      206.72      199.21     12.85 o 
   7   7   5       47.09       48.88      8.05 o 
   8   7   5       26.62       29.00     10.00 o 
   9   7   5      357.68      334.75     17.89 o 
  10   7   5        0.09       10.83      9.00 o 
  11   7   5       62.70       62.19     11.74 o 
  12   7   5        5.83       15.70     10.46 o 
  13   7   5        8.28        2.06      8.35 o 
  14   7   5        9.94       20.25     13.21 o 
  15   7   5        1.97        7.47     13.18 o 
  16   7   5        0.02        8.49     15.18 o 
   1   8   5        0.04       14.98      7.57 o 
   2   8   5       74.15      113.96     13.22 o 
   3   8   5        1.10       -1.04      4.82 o 
   4   8   5      143.69      170.71     13.32 o 
   5   8   5      965.08      994.06     35.06 o 
   6   8   5       54.20       76.61     10.95 o 
   7   8   5        4.96       11.95      7.60 o 
   8   8   5       60.35       67.71     10.93 o 
   9   8   5       25.13       38.63     11.19 o 
  10   8   5        0.61       28.27     12.51 o 
  11   8   5        1.16       21.72     10.94 o 
  12   8   5       53.37       62.55     16.04 o 
  13   8   5        0.06        4.62     11.46 o 
  14   8   5        2.68        9.90     13.90 o 
  15   8   5       17.43       45.18     20.04 o 
   0   9   5        1.30        6.48      9.47 o 
   1   9   5       53.38       45.59      9.37 o 
   2   9   5        5.46       -1.37      6.30 o 
   3   9   5        7.32       17.94      8.14 o 
   4   9   5       52.61       71.74     10.81 o 
   5   9   5        1.61        4.85      8.47 o 
   6   9   5       15.42       20.53      7.59 o 
   7   9   5       15.06       10.25      8.61 o 
   8   9   5        5.72       10.10      9.79 o 
   9   9   5       56.80       41.66     10.67 o 
  10   9   5       41.80       27.88     11.78 o 
  11   9   5       42.24       42.82     12.89 o 
  12   9   5       26.43       13.61     12.26 o 
  13   9   5       15.41        5.80     13.08 o 
  14   9   5        5.29       26.42     18.36 o 
   1  10   5        1.34        7.29      7.49 o 
   2  10   5        0.14       10.42      7.54 o 
   3  10   5       12.47       -5.74      6.75 o 
   4  10   5       14.59       16.26     11.17 o 
   5  10   5        0.25        3.11      9.25 o 
   6  10   5       10.75       14.04     10.41 o 
   7  10   5        3.62       11.62     10.71 o 
   8  10   5       10.86       11.70     10.82 o 
   9  10   5       31.39       29.08     13.66 o 
  10  10   5       18.06       23.59     12.76 o 
  11  10   5        2.51        0.65     13.35 o 
  12  10   5       10.38       -2.55     13.14 o 
  13  10   5        0.36       21.51     17.43 o 
   0  11   5        0.92       27.24     17.18 o 
   1  11   5       29.17        1.27      9.10 o 
   2  11   5       25.79       26.07     12.45 o 
   3  11   5       20.78       20.75     16.91 o 
   4  11   5       40.38       43.40     14.53 o 
   5  11   5        5.70        1.36      8.65 o 
   6  11   5       58.45       69.34     15.23 o 
   7  11   5        8.85       12.08     11.40 o 
   8  11   5       37.65       42.63     21.84 o 
   9  11   5        0.80        2.67     11.53 o 
  10  11   5        0.00       11.08     16.25 o 
  11  11   5        9.96       51.93     23.54 o 
  12  11   5        6.83        8.14     16.28 o 
   1  12   5       12.85        7.66     11.40 o 
   2  12   5       10.79       -9.86     12.53 o 
   3  12   5       50.03       75.13     16.99 o 
   4  12   5        0.17       -0.40     10.29 o 
   5  12   5       87.65       95.21     18.28 o 
   6  12   5       16.32       15.47     12.97 o 
   7  12   5        3.69        0.86     12.08 o 
   8  12   5        8.72       50.05     24.78 o 
   9  12   5        3.24       21.69     16.59 o 
  10  12   5        5.27        6.33     18.55 o 
   0  13   5       18.89       53.54     26.16 o 
   1  13   5        1.86       19.53     14.15 o 
   2  13   5        0.04       -9.14     12.46 o 
   3  13   5        1.28        4.13     13.03 o 
   4  13   5        1.36        7.06     13.26 o 
   5  13   5        3.60        6.97     15.69 o 
   6  13   5        1.18       -1.83     12.89 o 
   7  13   5        0.94       -6.12     15.72 o 
   1  14   5       40.30       49.91     20.29 o 
   2  14   5        4.09       -4.95     14.48 o 
   0   0   6       39.90       25.86     10.89 o 
   1   0   6      432.76      464.72     29.73 o 
   2   0   6     1551.33     1546.15     47.38 o 
   3   0   6      907.68      817.42     29.15 o 
   4   0   6     7423.77     7698.45    209.72 o 
   5   0   6      920.41      956.67     30.59 o 
   6   0   6     1162.39     1051.92     35.83 o 
   7   0   6        1.54        4.50      5.09 o 
   8   0   6       97.90      102.78     10.32 o 
   9   0   6      279.84      251.54     15.87 o 
  10   0   6        1.08       -5.27      7.05 o 
  11   0   6      178.96      214.62     25.53 o 
  12   0   6       75.39      118.02     18.04 o 
  13   0   6        0.76       24.95     21.04 o 
  14   0   6       29.65       29.01     17.66 o 
  15   0   6       30.60       39.12     20.43 o 
  16   0   6        0.08      -11.89     17.51 o 
  17   0   6       12.16        6.98     19.58 o 
  18   0   6       20.43       15.68     23.62 o 
   1   1   6        3.80        7.19      2.66 o 
   2   1   6     1074.08      990.69     22.65 o 
   3   1   6      805.81      812.36     20.70 o 
   4   1   6     2174.17     2392.58     46.73 o 
   5   1   6     3095.63     3507.95     68.51 o 
   6   1   6        6.88       -0.47      3.09 o 
   7   1   6       70.50       67.96      5.80 o 
   8   1   6      360.19      379.21     14.44 o 
   9   1   6        0.21        7.88      5.94 o 
  10   1   6        5.43       -3.40      4.60 o 
  11   1   6       20.71       24.36      7.34 o 
  12   1   6        0.73       18.11     11.85 o 
  13   1   6        0.14       14.60      8.22 o 
  14   1   6      142.14      121.55     13.73 o 
  15   1   6        3.34       -2.19     11.71 o 
  16   1   6        0.88       28.47     14.88 o 
  17   1   6        8.37       18.91     15.86 o 
  18   1   6        3.74       13.00     15.50 o 
   0   2   6     1196.04     1135.07     30.86 o 
   1   2   6      116.57      119.31      6.37 o 
   2   2   6      171.52      170.67      7.79 o 
   3   2   6      567.87      513.66     14.38 o 
   4   2   6      944.88      942.90     21.83 o 
   5   2   6        0.90        9.14      6.58 o 
   6   2   6      441.98      399.31     13.35 o 
   7   2   6       92.07      105.71     10.15 o 
   8   2   6       19.35       26.73      7.33 o 
   9   2   6      154.61      167.09      9.56 o 
  10   2   6      525.93      556.45     23.19 o 
  11   2   6      478.42      498.99     21.74 o 
  12   2   6        5.31        6.98      8.78 o 
  13   2   6       37.32       43.89     14.38 o 
  14   2   6       33.05       26.34     10.79 o 
  15   2   6       23.51       47.63     14.22 o 
  16   2   6       33.70        9.59     12.68 o 
  17   2   6       26.36       32.80     15.96 o 
  18   2   6       19.33       29.79     16.75 o 
   1   3   6     1447.64     1450.18     29.89 o 
   2   3   6     2139.06     2238.43     45.82 o 
   3   3   6      310.79      276.29      9.63 o 
   4   3   6       47.74       51.32      5.20 o 
   5   3   6      289.97      241.70     10.16 o 
   6   3   6      315.60      310.67     12.33 o 
   7   3   6        3.71        9.86      7.59 o 
   8   3   6       78.39       88.25      8.05 o 
   9   3   6     1016.69     1071.47     32.96 o 
  10   3   6       10.30       25.35      8.08 o 
  11   3   6       30.67       51.98      9.19 o 
  12   3   6      149.62      157.76     17.94 o 
  13   3   6        0.74       16.07      8.84 o 
  14   3   6        0.63        9.02     10.05 o 
  15   3   6        0.31       14.66     11.72 o 
  16   3   6        1.97        2.15     11.31 o 
  17   3   6       11.83        2.15     13.34 o 
  18   3   6        1.47        0.86     15.00 o 
   0   4   6     1498.60     1484.06     45.48 o 
   1   4   6      232.07      250.26      9.50 o 
   2   4   6     4182.92     4489.85     92.26 o 
   3   4   6      730.35      837.75     23.86 o 
   4   4   6      859.93      869.00     24.01 o 
   5   4   6      559.96      524.61     16.99 o 
   6   4   6      179.78      195.84     10.49 o 
   7   4   6      120.55      126.95      9.05 o 
   8   4   6      714.86      755.98     25.77 o 
   9   4   6      210.63      200.37     12.04 o 
  10   4   6      136.47      138.06     12.14 o 
  11   4   6       68.23       61.15     10.83 o 
  12   4   6       12.19       24.20      8.59 o 
  13   4   6        0.88        0.10      7.81 o 
  14   4   6        5.81       18.50     11.11 o 
  15   4   6       31.25       21.70     12.70 o 
  16   4   6        6.51       18.42     14.46 o 
  17   4   6        1.97       12.22     15.45 o 
  18   4   6       10.41        1.82     14.63 o 
   1   5   6       11.42       20.53      5.61 o 
   2   5   6       54.06       56.32      7.07 o 
   3   5   6      405.54      388.26     15.06 o 
   4   5   6     1836.18     1888.29     48.33 o 
   5   5   6       17.11       23.81      6.33 o 
   6   5   6      153.90      158.33     11.54 o 
   7   5   6      728.08      697.51     26.56 o 
   8   5   6      776.81      699.98     26.08 o 
   9   5   6      107.78      132.62     12.26 o 
  10   5   6      422.76      409.92     21.01 o 
  11   5   6        8.13       13.00     11.20 o 
  12   5   6       20.98       35.52      9.30 o 
  13   5   6       28.96       32.15      9.91 o 
  14   5   6       19.22       11.19     11.61 o 
  15   5   6       39.68       52.88     15.80 o 
  16   5   6        1.11        6.82     14.62 o 
  17   5   6       63.10       30.34     21.27 o 
   0   6   6     1694.33     1793.48     61.94 o 
   1   6   6      335.61      349.44     13.63 o 
   2   6   6      868.49      902.57     26.54 o 
   3   6   6       69.19       77.45      7.49 o 
   4   6   6      173.50      199.68     13.34 o 
   5   6   6       91.03      115.59      9.32 o 
   6   6   6      147.98      156.13     11.20 o 
   7   6   6       23.60       31.19      8.27 o 
   8   6   6      204.39      246.09     14.56 o 
   9   6   6      128.22      137.83     11.87 o 
  10   6   6        1.01        5.76      7.84 o 
  11   6   6      240.29      223.44     17.62 o 
  12   6   6        7.15       21.63      9.19 o 
  13   6   6        0.00       -0.85      8.55 o 
  14   6   6       17.95        8.97     10.87 o 
  15   6   6        2.83       20.32     17.86 o 
  16   6   6        1.17       12.00     22.04 o 
  17   6   6        0.01       42.76     22.40 o 
   1   7   6      797.74      716.03     22.33 o 
   2   7   6      431.66      437.14     17.06 o 
   3   7   6       12.86       11.47      5.36 o 
   4   7   6       36.65       48.37      8.01 o 
   5   7   6       87.29       96.79      9.14 o 
   6   7   6       12.88       18.10      7.67 o 
   7   7   6       41.35       74.37      9.96 o 
   8   7   6       40.75       52.54      8.68 o 
   9   7   6      500.47      436.04     21.21 o 
  10   7   6        1.22       -7.07      8.37 o 
  11   7   6        8.39        9.36      9.28 o 
  12   7   6       57.65       36.66     12.82 o 
  13   7   6       12.86      -11.03     11.14 o 
  14   7   6        0.64       14.11     14.85 o 
  15   7   6       18.66       40.00     19.36 o 
  16   7   6        0.54       -2.61     17.33 o 
   0   8   6        7.65       11.04      9.85 o 
   1   8   6       23.09       20.89      8.27 o 
   2   8   6        3.66       11.70      7.82 o 
   3   8   6       30.44       46.29      8.75 o 
   4   8   6      182.70      212.27     14.39 o 
   5   8   6       19.62       38.72      9.30 o 
   6   8   6       15.88       38.34      9.76 o 
   7   8   6       79.45       90.26     11.92 o 
   8   8   6        0.29       -7.93      7.93 o 
   9   8   6        0.73        5.24      8.07 o 
  10   8   6       18.43       15.80     10.31 o 
  11   8   6       31.11       28.68     11.91 o 
  12   8   6       16.10       48.18     15.52 o 
  13   8   6        0.16       -0.14     11.29 o 
  14   8   6       16.27       -8.89     14.56 o 
  15   8   6       11.41       29.49     23.88 o 
   1   9   6       13.53       31.17      9.81 o 
   2   9   6      144.95      133.57     13.18 o 
   3   9   6       80.91       71.36     11.23 o 
   4   9   6      145.60      159.63     14.82 o 
   5   9   6      163.01      157.29     16.62 o 
   6   9   6        0.80        2.91      8.32 o 
   7   9   6        9.59        1.23      7.26 o 
   8   9   6      145.55      129.33     15.10 o 
   9   9   6       16.89       22.05      9.65 o 
  10   9   6        0.28       -6.07      9.87 o 
  11   9   6        1.80        9.07     10.32 o 
  12   9   6        7.49       16.45     16.88 o 
  13   9   6        0.36        4.17     13.53 o 
  14   9   6       36.36       49.92     24.16 o 
   0  10   6        6.55       -0.24     10.27 o 
   1  10   6        0.44        7.07      7.88 o 
   2  10   6       50.65       68.49     12.54 o 
   3  10   6      113.67      106.71     13.20 o 
   4  10   6      114.52      126.52     13.86 o 
   5  10   6       12.67       28.97     12.00 o 
   6  10   6       20.50       29.37     10.94 o 
   7  10   6        8.09        5.23     10.06 o 
   8  10   6        1.97       12.94     11.59 o 
   9  10   6        5.94       -0.38     10.67 o 
  10  10   6        0.16        3.00     11.76 o 
  11  10   6       19.61        5.34     17.23 o 
  12  10   6        1.71       31.27     20.93 o 
  13  10   6        0.08        6.88     19.58 o 
   1  11   6       36.85       20.38     12.26 o 
   2  11   6        8.71       14.95     12.18 o 
   3  11   6       24.79       18.59     12.34 o 
   4  11   6       71.30       81.85     17.14 o 
   5  11   6       78.18       39.46     13.20 o 
   6  11   6       10.03       23.42     12.82 o 
   7  11   6       20.25       17.47     12.86 o 
   8  11   6        0.07        0.06     10.11 o 
   9  11   6        1.37       40.31     23.67 o 
  10  11   6        1.73       30.81     20.42 o 
  11  11   6        3.54       31.68     24.97 o 
   0  12   6       24.42       30.55     21.31 o 
   1  12   6        0.68        5.34     11.48 o 
   2  12   6        2.55        4.93     12.16 o 
   3  12   6        5.86        6.05     11.54 o 
   4  12   6        0.70        2.76     11.61 o 
   5  12   6        1.02       -2.74     12.02 o 
   6  12   6        4.63       12.75     13.60 o 
   7  12   6        1.36       -3.25     13.88 o 
   8  12   6        7.69       14.35     18.22 o 
   9  12   6       19.34        0.56     15.26 o 
   1  13   6        0.21        8.41     16.61 o 
   2  13   6       25.41       30.76     15.89 o 
   3  13   6        1.32        6.84     13.37 o 
   4  13   6        0.01        5.85     13.57 o 
   5  13   6       13.92       10.98     16.15 o 
   6  13   6       18.85       16.98     17.66 o 
   1   0   7        4.59       10.55     12.80 o 
   2   0   7      336.64      361.59     32.87 o 
   3   0   7      271.33      264.13     12.89 o 
   4   0   7     1551.34     1594.58     73.31 o 
   5   0   7     1010.44     1064.61     45.55 o 
   6   0   7     2503.99     2737.18     86.49 o 
   7   0   7     1476.76     1377.35     54.43 o 
   8   0   7      317.24      362.02     24.70 o 
   9   0   7       83.53       74.99     10.91 o 
  10   0   7       32.53       53.94     16.27 o 
  11   0   7      158.29      155.64     17.74 o 
  12   0   7        4.38       33.41     14.78 o 
  13   0   7        7.96       21.38     12.42 o 
  14   0   7      130.33      110.79     19.83 o 
  15   0   7       11.56       16.75     18.48 o 
  16   0   7        0.18        2.77     20.36 o 
  17   0   7       84.50       79.90     33.59 o 
  18   0   7       29.30       22.48     27.64 o 
   0   1   7      420.11      395.05     18.04 o 
   1   1   7      102.52      128.75      6.39 o 
   2   1   7       62.52       67.96      5.37 o 
   3   1   7       66.84       96.04      7.29 o 
   4   1   7       89.77      124.72      9.15 o 
   5   1   7      214.56      210.06      8.01 o 
   6   1   7      710.46      767.64     21.02 o 
   7   1   7      815.75      835.13     23.99 o 
   8   1   7       14.29       30.20      7.87 o 
   9   1   7       33.11       48.01      6.64 o 
  10   1   7       12.88       22.85      6.20 o 
  11   1   7       39.61       22.40      7.12 o 
  12   1   7       15.43        3.69      7.55 o 
  13   1   7        0.01       12.20      8.83 o 
  14   1   7       45.79       53.69     11.74 o 
  15   1   7       35.81       31.01     13.61 o 
  16   1   7       21.64       16.06     14.28 o 
  17   1   7       24.21       11.10     13.13 o 
  18   1   7        8.62       11.70     18.67 o 
   1   2   7      206.74      236.35      8.84 o 
   2   2   7      405.54      387.83     13.65 o 
   3   2   7      903.59      919.97     24.44 o 
   4   2   7      204.31      198.65      9.85 o 
   5   2   7       68.22       61.72      7.96 o 
   6   2   7        9.01       21.95      6.57 o 
   7   2   7      257.59      241.65     11.10 o 
   8   2   7       52.09       65.23      7.61 o 
   9   2   7       54.44       66.99      8.71 o 
  10   2   7        0.03        0.37      5.38 o 
  11   2   7       47.93       57.27      8.66 o 
  12   2   7        6.64        2.40      6.58 o 
  13   2   7       31.13       32.62      9.90 o 
  14   2   7        3.75       17.69      8.88 o 
  15   2   7       74.01       87.40     16.11 o 
  16   2   7        1.44        8.64     15.55 o 
  17   2   7        0.03        5.15     14.43 o 
  18   2   7        2.77       60.18     26.27 o 
   0   3   7      745.97      914.93     39.25 o 
   1   3   7       52.19       58.86      5.31 o 
   2   3   7       42.18       46.85      6.70 o 
   3   3   7      776.82      753.06     22.27 o 
   4   3   7       15.65       27.68      7.68 o 
   5   3   7       26.69       32.97      6.19 o 
   6   3   7       67.06       98.66      7.71 o 
   7   3   7        1.08        6.63      5.19 o 
   8   3   7        3.54        6.32      6.79 o 
   9   3   7        5.84       15.23      5.97 o 
  10   3   7       14.10       10.69      5.54 o 
  11   3   7       11.08       20.80      8.21 o 
  12   3   7        0.02        8.16      7.19 o 
  13   3   7        3.41        1.73      7.60 o 
  14   3   7       12.41        9.61     11.94 o 
  15   3   7        1.35       -9.47     11.48 o 
  16   3   7        0.27       31.99     16.54 o 
  17   3   7        5.79       48.17     26.08 o 
   1   4   7      142.12      123.31      7.73 o 
   2   4   7      195.44      181.06      9.18 o 
   3   4   7       31.80       33.32      7.46 o 
   4   4   7      442.32      415.96     15.03 o 
   5   4   7      379.12      345.19     13.90 o 
   6   4   7      133.00      146.52      9.79 o 
   7   4   7      144.87      133.52      9.37 o 
   8   4   7      924.88      935.68     31.41 o 
   9   4   7      256.02      267.82     15.77 o 
  10   4   7      210.81      249.73     16.62 o 
  11   4   7      211.49      193.59     14.91 o 
  12   4   7       74.74       76.61     11.25 o 
  13   4   7       29.54       34.39     10.91 o 
  14   4   7       22.57       54.11     14.33 o 
  15   4   7       21.14       16.36     12.14 o 
  16   4   7       10.61       13.12     24.79 o 
  17   4   7        8.56      -22.99     22.99 o 
   0   5   7       32.46       41.85      9.73 o 
   1   5   7        6.08       10.45      4.32 o 
   2   5   7       55.46       78.88     10.14 o 
   3   5   7      387.18      353.73     15.35 o 
   4   5   7     1702.10     1707.98     46.08 o 
   5   5   7       56.26       75.45      7.69 o 
   6   5   7      104.14       93.10      9.54 o 
   7   5   7     4032.68     3930.52    105.34 o 
   8   5   7      181.01      150.29     12.27 o 
   9   5   7        2.45       39.12     11.97 o 
  10   5   7      328.45      324.89     19.58 o 
  11   5   7        9.80       32.84     10.03 o 
  12   5   7       23.68       18.00      9.65 o 
  13   5   7        8.55       15.37     10.54 o 
  14   5   7       30.02       33.82     12.61 o 
  15   5   7        7.97       28.83     15.76 o 
  16   5   7       38.92       78.50     22.07 o 
  17   5   7       34.53       46.19     25.55 o 
   1   6   7      219.92      212.48     10.73 o 
   2   6   7        0.07       -1.44      5.17 o 
   3   6   7        1.70       12.19      7.38 o 
   4   6   7       61.24       51.81      7.70 o 
   5   6   7        5.04        9.11      7.76 o 
   6   6   7       28.33       31.46      7.31 o 
   7   6   7      194.41      214.20     14.08 o 
   8   6   7      173.46      154.02     12.97 o 
   9   6   7        5.13       14.04      6.79 o 
  10   6   7       92.55      115.46     12.95 o 
  11   6   7      139.26      121.75     14.74 o 
  12   6   7       43.08       49.11     14.30 o 
  13   6   7       10.20       29.11     12.00 o 
  14   6   7       13.75       63.44     18.56 o 
  15   6   7       40.49       59.57     20.64 o 
  16   6   7        0.60        3.78     17.00 o 
   0   7   7      106.47      104.31     18.39 o 
   1   7   7       40.67       57.62      7.81 o 
   2   7   7       31.75       47.68      7.15 o 
   3   7   7      333.60      348.84     16.88 o 
   4   7   7       38.59       56.45      8.19 o 
   5   7   7        0.23        2.14      7.33 o 
   6   7   7        1.16       11.51      6.67 o 
   7   7   7        0.85        2.99      6.62 o 
   8   7   7        8.64       21.72      9.92 o 
   9   7   7        0.38        7.20      7.68 o 
  10   7   7       59.50       84.32     13.09 o 
  11   7   7        1.07       -6.69     10.74 o 
  12   7   7        0.88       21.39     12.10 o 
  13   7   7       15.58       33.77     14.62 o 
  14   7   7        2.25       29.36     20.20 o 
  15   7   7        3.43       16.81     17.30 o 
   1   8   7        2.88        1.49      9.34 o 
   2   8   7        1.59      -10.05     10.05 o 
   3   8   7       37.52       31.04      8.25 o 
   4   8   7        7.88       20.60      9.65 o 
   5   8   7      219.17      195.32     16.10 o 
   6   8   7       35.69       61.86     11.70 o 
   7   8   7       77.65       83.40     12.22 o 
   8   8   7        1.64        6.70      8.46 o 
   9   8   7       79.68       69.30     17.76 o 
  10   8   7        0.02       21.94     13.30 o 
  11   8   7        0.74        8.68     10.26 o 
  12   8   7       28.94       45.91     16.58 o 
  13   8   7        0.10       26.85     16.43 o 
  14   8   7        0.01        4.15     15.88 o 
   0   9   7        7.58       17.09     12.65 o 
   1   9   7       18.63       34.29     11.64 o 
   2   9   7       25.85       17.91      9.38 o 
   3   9   7       11.42       15.00      9.07 o 
   4   9   7       20.04       28.55     10.52 o 
   5   9   7        0.00       -1.42      8.85 o 
   6   9   7       28.07       45.25     12.95 o 
   7   9   7      160.45      181.52     18.85 o 
   8   9   7        0.25        1.24      7.90 o 
   9   9   7        6.15       14.51      9.50 o 
  10   9   7        2.27       -3.76     11.28 o 
  11   9   7        1.11        4.03     10.27 o 
  12   9   7        0.16       10.11     15.35 o 
  13   9   7       13.65       -1.32     16.40 o 
   1  10   7       20.44        7.68      8.77 o 
   2  10   7        0.10       12.25     10.01 o 
   3  10   7        6.13        1.38      8.47 o 
   4  10   7      138.01      145.27     15.87 o 
   5  10   7       84.18       90.26     15.12 o 
   6  10   7      196.66      187.42     20.80 o 
   7  10   7       65.22       65.14     15.99 o 
   8  10   7       20.06       11.30     11.73 o 
   9  10   7        0.41       17.07     14.24 o 
  10  10   7        1.92        7.06     14.15 o 
  11  10   7        3.86       15.27     17.60 o 
  12  10   7        1.58       -7.86     15.50 o 
   0  11   7        0.23       35.31     24.22 o 
   1  11   7       24.13       43.43     15.13 o 
   2  11   7       14.61       20.99     14.04 o 
   3  11   7       21.71       10.63     11.17 o 
   4  11   7        0.43       11.90     11.30 o 
   5  11   7       25.44       25.49     15.54 o 
   6  11   7       12.38        7.08     12.61 o 
   7  11   7       21.46       10.06     13.30 o 
   8  11   7        4.60        9.77     15.07 o 
   9  11   7        2.16       15.58     15.84 o 
  10  11   7        1.51       -2.68     17.01 o 
   1  12   7        3.78       15.09     13.92 o 
   2  12   7        5.45       -4.81     12.83 o 
   3  12   7        3.49        9.35     13.15 o 
   4  12   7       20.14       47.51     19.19 o 
   5  12   7        1.69       -0.85     13.63 o 
   6  12   7        2.49       -0.39     15.96 o 
   7  12   7        1.10       26.89     21.01 o 
   8  12   7        6.28       -3.64     17.40 o 
   0  13   7        0.38       -3.25     21.73 o 
   1  13   7        6.63       -7.59     17.00 o 
   2  13   7        1.42        6.52     18.66 o 
   3  13   7        3.56        6.43     16.59 o 
   4  13   7        0.31       10.73     17.24 o 
   0   0   8      216.13      205.16     11.32 o 
   1   0   8      107.66      113.13      9.88 o 
   2   0   8      118.57      130.87     13.52 o 
   3   0   8      389.79      437.35     24.04 o 
   4   0   8      480.50      497.32     28.55 o 
   5   0   8      134.13      137.36     18.47 o 
   6   0   8      181.40      217.85     16.59 o 
   7   0   8      666.67      618.75     29.01 o 
   8   0   8      457.89      437.84     24.30 o 
   9   0   8      207.35      187.56     16.70 o 
  10   0   8       17.25       12.34      8.51 o 
  11   0   8        1.05       -2.09      7.22 o 
  12   0   8        8.84        4.01     10.24 o 
  13   0   8      123.76      150.17     30.05 o 
  14   0   8       19.18        4.55     10.04 o 
  15   0   8       29.02       65.53     22.52 o 
  16   0   8       51.85       41.31     45.62 o 
  17   0   8       10.94       12.76     27.17 o 
   1   1   8      118.53      111.93      6.19 o 
   2   1   8      116.92      122.98      8.75 o 
   3   1   8     1192.23     1222.97     34.76 o 
   4   1   8      237.28      220.19     12.05 o 
   5   1   8        9.19        2.88      6.66 o 
   6   1   8       12.43       17.46      5.68 o 
   7   1   8      683.02      607.84     19.51 o 
   8   1   8        4.55        7.24      5.16 o 
   9   1   8       86.41       86.70      8.59 o 
  10   1   8       28.95       15.64      5.99 o 
  11   1   8       20.74       18.74      7.24 o 
  12   1   8       10.44       18.77      9.11 o 
  13   1   8        3.08       15.14      9.61 o 
  14   1   8        0.68       17.16     10.18 o 
  15   1   8        4.91      -12.45     13.88 o 
  16   1   8        0.10       10.03     17.69 o 
  17   1   8        2.66       17.19     19.02 o 
   0   2   8      433.03      517.18     26.50 o 
   1   2   8        5.30       16.92      6.01 o 
   2   2   8       84.12       97.55      6.80 o 
   3   2   8       65.81       69.48      6.54 o 
   4   2   8        0.30       12.93      5.12 o 
   5   2   8      345.49      360.92     16.71 o 
   6   2   8       76.37      100.65      9.36 o 
   7   2   8      160.62      158.45      9.81 o 
   8   2   8       99.11      111.25      8.94 o 
   9   2   8       64.11       63.76      8.46 o 
  10   2   8       10.30        3.76      5.19 o 
  11   2   8       63.10       82.71     11.34 o 
  12   2   8       21.80       26.63      9.80 o 
  13   2   8       15.74       16.29      9.49 o 
  14   2   8       22.76       28.34     10.91 o 
  15   2   8      122.37      132.04     22.76 o 
  16   2   8        2.31       13.47     15.14 o 
  17   2   8       43.38       40.82     21.82 o 
   1   3   8       26.12       30.72      5.66 o 
   2   3   8        8.53       13.46      4.79 o 
   3   3   8      300.77      313.62     13.94 o 
   4   3   8      167.20      182.85     11.31 o 
   5   3   8      938.53      874.00     31.65 o 
   6   3   8       11.51       21.17      7.15 o 
   7   3   8      510.33      485.76     21.60 o 
   8   3   8      157.47      159.24     11.53 o 
   9   3   8        8.36        5.79      6.27 o 
  10   3   8       35.51       40.54      7.06 o 
  11   3   8       52.82       53.17     11.19 o 
  12   3   8       28.90       28.48     10.19 o 
  13   3   8        3.76       11.40     10.67 o 
  14   3   8        6.75       28.32     16.12 o 
  15   3   8       71.68      102.31     21.53 o 
  16   3   8        0.01       26.64     18.12 o 
  17   3   8        1.33       20.88     20.80 o 
   0   4   8        0.56       -2.97      6.32 o 
   1   4   8      210.05      193.10     11.95 o 
   2   4   8       69.76       77.02      8.35 o 
   3   4   8      196.94      214.35     13.76 o 
   4   4   8      381.18      390.17     19.43 o 
   5   4   8       86.60      112.58     11.63 o 
   6   4   8      140.57      162.30     12.76 o 
   7   4   8      813.50      860.76     33.55 o 
   8   4   8      128.05      120.00     10.30 o 
   9   4   8        0.57        0.73      5.96 o 
  10   4   8        9.00        7.37      6.46 o 
  11   4   8        0.23        8.94      9.96 o 
  12   4   8       74.03       89.85     14.30 o 
  13   4   8        4.38        6.05     10.49 o 
  14   4   8       17.48       14.89     14.26 o 
  15   4   8      119.82       73.53     20.32 o 
  16   4   8        7.61       33.48     21.80 o 
   1   5   8      443.36      411.39     14.74 o 
   2   5   8        0.63        1.18      6.82 o 
   3   5   8      735.57      777.98     28.71 o 
   4   5   8      115.77      118.29     11.20 o 
   5   5   8     1719.07     1736.49     55.05 o 
   6   5   8      202.47      153.42     13.53 o 
   7   5   8     1178.98     1143.64     45.29 o 
   8   5   8       44.11       57.32     10.52 o 
   9   5   8        0.03        3.89      7.20 o 
  10   5   8        0.07       14.27      9.95 o 
  11   5   8      292.79      265.25     21.95 o 
  12   5   8       58.34       67.93     13.80 o 
  13   5   8       49.96       46.40     14.89 o 
  14   5   8        0.90       52.35     17.72 o 
  15   5   8       17.51       38.35     19.02 o 
  16   5   8        6.56       23.25     27.07 o 
   0   6   8       20.30       15.59      9.98 o 
   1   6   8       28.01       36.83      8.23 o 
   2   6   8       51.82       55.98      7.18 o 
   3   6   8      562.82      582.39     22.64 o 
   4   6   8      208.87      248.33     14.85 o 
   5   6   8       20.92       23.79      7.19 o 
   6   6   8      114.82      132.58     10.87 o 
   7   6   8        0.45       20.18     11.20 o 
   8   6   8       96.26      116.19     13.45 o 
   9   6   8       18.18       18.89      8.53 o 
  10   6   8        0.74        8.87      9.67 o 
  11   6   8       21.10       26.56     11.17 o 
  12   6   8       19.89       31.12     11.81 o 
  13   6   8        0.05       -2.77     11.18 o 
  14   6   8        5.99        9.00     14.87 o 
  15   6   8       55.36       44.06     21.55 o 
   1   7   8       80.41       89.24      8.52 o 
   2   7   8        7.58       15.61      6.69 o 
   3   7   8      162.96      150.26     11.72 o 
   4   7   8       17.19       40.76     10.66 o 
   5   7   8      563.71      516.41     22.51 o 
   6   7   8       23.13       42.70      8.80 o 
   7   7   8       43.01       57.97     10.60 o 
   8   7   8       81.77       65.04     11.45 o 
   9   7   8       25.33       18.84     10.54 o 
  10   7   8        5.27        6.19     11.76 o 
  11   7   8        0.02        8.92     11.47 o 
  12   7   8        0.04       -8.01     11.93 o 
  13   7   8        2.89       -4.73     14.22 o 
  14   7   8        3.55        6.51     15.84 o 
  15   7   8       26.60       -5.10     18.57 o 
   0   8   8       57.51       45.43     13.77 o 
   1   8   8        6.67       12.47      8.34 o 
   2   8   8       35.69       30.58      9.18 o 
   3   8   8        1.06        6.74      7.62 o 
   4   8   8       15.54       16.84      8.31 o 
   5   8   8      109.76      101.43     12.87 o 
   6   8   8        0.50        6.37      9.11 o 
   7   8   8        4.01       17.95     10.26 o 
   8   8   8       44.76       54.08     12.35 o 
   9   8   8       26.49       32.74     12.60 o 
  10   8   8        0.10       -3.07     12.05 o 
  11   8   8        9.43       30.27     13.46 o 
  12   8   8        0.22       10.56     13.63 o 
  13   8   8        5.69       11.27     15.95 o 
  14   8   8        3.25       -4.26     17.59 o 
   1   9   8       11.43       -0.36      8.46 o 
   2   9   8       22.25        7.95      8.64 o 
   3   9   8       37.72       47.08     11.12 o 
   4   9   8       52.83       48.36     13.37 o 
   5   9   8       70.83       97.85     18.43 o 
   6   9   8       17.40        9.76     10.81 o 
   7   9   8       77.23       77.95     15.75 o 
   8   9   8       14.95       18.96     11.64 o 
   9   9   8        0.85       -1.95     11.16 o 
  10   9   8        8.08       39.98     18.87 o 
  11   9   8       18.46       35.32     18.75 o 
  12   9   8        0.05        6.70     18.06 o 
   0  10   8        3.35        1.50     12.43 o 
   1  10   8        0.10        8.23      9.27 o 
   2  10   8        0.04       27.61     15.30 o 
   3  10   8        0.03       18.76     10.67 o 
   4  10   8       21.43       11.61     11.12 o 
   5  10   8        7.41       -7.44     11.15 o 
   6  10   8        1.98       10.71     11.87 o 
   7  10   8       44.36       33.77     14.49 o 
   8  10   8       18.95        5.79     12.26 o 
   9  10   8       18.98       41.58     18.35 o 
  10  10   8       13.57       23.47     17.35 o 
  11  10   8        8.44       24.94     22.06 o 
   1  11   8       11.29       -2.99     12.46 o 
   2  11   8        0.01       -4.61     12.39 o 
   3  11   8       58.28       42.90     15.95 o 
   4  11   8        0.21       18.56     14.43 o 
   5  11   8        0.78       -2.19     11.69 o 
   6  11   8        0.39        9.60     14.21 o 
   7  11   8       15.49       24.65     16.22 o 
   8  11   8        0.10       26.05     18.24 o 
   9  11   8        2.62       14.35     18.15 o 
   0  12   8        0.48       25.72     26.91 o 
   1  12   8       10.73       28.22     20.98 o 
   2  12   8        0.31       21.53     18.24 o 
   3  12   8       10.12      -15.87     16.52 o 
   4  12   8        0.21       28.78     20.25 o 
   5  12   8        1.77       30.69     19.78 o 
   6  12   8        0.41       18.16     22.18 o 
   1   0   9      666.65      680.60     46.69 o 
   2   0   9      206.58      188.14     21.58 o 
   3   0   9      216.40      232.49     18.86 o 
   4   0   9       14.90       33.37     19.36 o 
   5   0   9      680.65      537.48     64.14 o 
   6   0   9      135.66      119.45     16.75 o 
   7   0   9        9.67       13.72     12.73 o 
   8   0   9       46.86       45.60     14.43 o 
   9   0   9      223.80      226.92     23.03 o 
  10   0   9       74.04      112.26     17.83 o 
  11   0   9       26.27       14.01     10.82 o 
  12   0   9        6.49        3.83     12.97 o 
  13   0   9       14.01       12.29     18.35 o 
  14   0   9       34.57      -13.03     16.05 o 
  15   0   9       15.88       21.03     22.23 o 
  16   0   9        7.29       58.70     32.93 o 
  17   0   9        0.09       -1.58     21.41 o 
   0   1   9       13.73       12.85      6.06 o 
   1   1   9       42.11       32.21      4.81 o 
   2   1   9      405.79      398.79     15.30 o 
   3   1   9        6.63       11.97      5.51 o 
   4   1   9       65.87       63.07      7.68 o 
   5   1   9        9.16        8.79      9.00 o 
   6   1   9        0.58        0.08     10.14 o 
   7   1   9      364.40      337.00     15.92 o 
   8   1   9      345.67      294.17     16.01 o 
   9   1   9       30.75       27.00      7.96 o 
  10   1   9       11.42       15.00      7.42 o 
  11   1   9       36.92       23.86      8.90 o 
  12   1   9       13.77       27.85     10.88 o 
  13   1   9        2.90       15.06     13.15 o 
  14   1   9       12.72       11.29     11.22 o 
  15   1   9       10.42       54.37     20.13 o 
  16   1   9        3.93        2.12     15.02 o 
  17   1   9       11.51       10.87     16.60 o 
   1   2   9      652.62      610.08     22.06 o 
   2   2   9      135.60      129.14      7.64 o 
   3   2   9       29.64       45.20      8.68 o 
   4   2   9       50.05       54.91     11.52 o 
   5   2   9       33.89       32.95      8.00 o 
   6   2   9       65.48       67.49      9.48 o 
   7   2   9        3.84       10.29      7.18 o 
   8   2   9      161.51      168.33     14.14 o 
   9   2   9      196.48      169.04     12.84 o 
  10   2   9       28.62       19.21      7.85 o 
  11   2   9       49.38       37.88     10.47 o 
  12   2   9       17.83       19.24     10.72 o 
  13   2   9        0.11        6.80     10.16 o 
  14   2   9       21.09       12.92     14.33 o 
  15   2   9        0.16        4.81     14.62 o 
  16   2   9       11.20       34.43     20.34 o 
   0   3   9      925.74      926.74     48.05 o 
   1   3   9        0.39       10.77      6.64 o 
   2   3   9        6.44       17.47      5.77 o 
   3   3   9      156.94      154.93     10.56 o 
   4   3   9      371.87      331.43     15.98 o 
   5   3   9        6.19       13.76      6.87 o 
   6   3   9      406.67      396.29     21.10 o 
   7   3   9        5.47       16.38      9.62 o 
   8   3   9       27.86       17.31      8.44 o 
   9   3   9        0.19       10.69      7.44 o 
  10   3   9       77.62       79.22     14.36 o 
  11   3   9       34.03       20.47     10.13 o 
  12   3   9       24.95       26.16     12.15 o 
  13   3   9        3.64      -11.18     11.18 o 
  14   3   9        1.29        5.93     12.52 o 
  15   3   9       15.94       34.07     18.03 o 
  16   3   9       23.71       34.90     23.38 o 
   1   4   9      175.06      143.07     13.12 o 
   2   4   9       50.65       47.43      7.57 o 
   3   4   9      290.61      375.71     17.26 o 
   4   4   9     1077.82     1036.17     36.68 o 
   5   4   9     1370.84     1414.12     47.47 o 
   6   4   9      259.61      303.08     22.98 o 
   7   4   9       66.00       71.01     12.20 o 
   8   4   9      238.53      237.10     17.07 o 
   9   4   9        3.57       10.90      8.31 o 
  10   4   9       33.16       46.14     11.17 o 
  11   4   9        0.09        1.45      7.88 o 
  12   4   9       14.51       13.89     10.82 o 
  13   4   9        2.14       31.96     13.47 o 
  14   4   9        1.57       -1.64     12.32 o 
  15   4   9        2.67       30.33     18.81 o 
  16   4   9        1.74       46.64     24.75 o 
   0   5   9      819.30      784.35     44.40 o 
   1   5   9       23.82       28.19      6.77 o 
   2   5   9      102.00      108.75     11.90 o 
   3   5   9        3.94       10.82      8.98 o 
   4   5   9      239.92      219.01     15.48 o 
   5   5   9      145.18      165.15     16.07 o 
   6   5   9       97.81       96.26     11.90 o 
   7   5   9      638.25      619.07     30.13 o 
   8   5   9      101.61      129.08     13.08 o 
   9   5   9      173.93      172.33     15.89 o 
  10   5   9        5.31       25.24     16.99 o 
  11   5   9       39.81       60.10     12.91 o 
  12   5   9       39.82       32.13     13.02 o 
  13   5   9        2.85       18.84     13.18 o 
  14   5   9        3.39       33.16     16.95 o 
  15   5   9        0.48       40.76     35.80 o 
   1   6   9      138.43      140.20     11.28 o 
   2   6   9       76.80       70.14      8.88 o 
   3   6   9      158.74      190.94     14.27 o 
   4   6   9      245.44      205.77     15.97 o 
   5   6   9      154.27      162.53     15.07 o 
   6   6   9       18.01       51.19     10.71 o 
   7   6   9       14.01       15.41      9.50 o 
   8   6   9      128.14      148.09     15.27 o 
   9   6   9        6.54       12.05      8.66 o 
  10   6   9        6.68      -11.61     11.61 o 
  11   6   9       12.52       35.07     13.10 o 
  12   6   9       18.57       20.16     14.60 o 
  13   6   9        2.21       14.63     15.99 o 
  14   6   9        2.80        6.34     21.63 o 
  15   6   9        0.00       12.48     25.54 o 
   0   7   9      118.06      100.88     16.09 o 
   1   7   9        6.70       13.54      8.75 o 
   2   7   9        0.05       13.59      6.50 o 
   3   7   9       13.37       23.11      8.52 o 
   4   7   9       55.54       46.59      9.20 o 
   5   7   9        0.11       -3.32      7.17 o 
   6   7   9      161.73      172.24     18.08 o 
   7   7   9        7.31       16.55     10.33 o 
   8   7   9       20.10       11.66     10.32 o 
   9   7   9       32.33       45.16     13.40 o 
  10   7   9       15.03       -2.38     11.44 o 
  11   7   9       14.28       23.10     13.16 o 
  12   7   9       20.94       10.84     12.58 o 
  13   7   9        0.15        0.08     14.04 o 
  14   7   9        0.08        1.19     15.90 o 
   1   8   9        5.05       23.37     10.41 o 
   2   8   9        3.19       28.86     13.34 o 
   3   8   9        0.72        5.55      7.71 o 
   4   8   9       13.62       17.50      9.60 o 
   5   8   9       12.22       26.73     11.33 o 
   6   8   9       19.92       21.54     11.07 o 
   7   8   9        2.27       14.78     10.78 o 
   8   8   9       88.25      108.06     16.51 o 
   9   8   9        0.16       -5.80     11.75 o 
  10   8   9        5.77       24.20     14.15 o 
  11   8   9        0.60       27.31     16.36 o 
  12   8   9        0.00      -10.67     15.38 o 
  13   8   9        3.22       -3.11     22.56 o 
   0   9   9       15.67       37.47     22.27 o 
   1   9   9       25.05       44.06     15.67 o 
   2   9   9       12.83        9.88     10.77 o 
   3   9   9       22.63       -9.92     10.62 o 
   4   9   9        1.27       29.38     13.40 o 
   5   9   9        8.96       29.72     14.92 o 
   6   9   9        3.78       -6.50     12.18 o 
   7   9   9      176.88      194.76     22.99 o 
   8   9   9       24.86       25.80     12.35 o 
   9   9   9        8.83        1.08     12.03 o 
  10   9   9        3.88       21.41     15.09 o 
  11   9   9        4.54       41.72     23.09 o 
   1  10   9       52.57       48.30     16.55 o 
   2  10   9       13.76       11.47     12.04 o 
   3  10   9        1.13        0.42     10.68 o 
   4  10   9        1.77        8.67     10.18 o 
   5  10   9       42.64       21.62     14.38 o 
   6  10   9        5.42        8.46     12.45 o 
   7  10   9        2.17       10.10     13.23 o 
   8  10   9        4.94       24.69     18.32 o 
   9  10   9       13.30       29.27     22.73 o 
  10  10   9       12.03       24.79     22.32 o 
   0  11   9        4.24       19.88     24.47 o 
   1  11   9        7.70       40.52     21.12 o 
   2  11   9       22.14       50.46     20.19 o 
   3  11   9        8.47       41.99     20.99 o 
   4  11   9        1.37       34.99     20.33 o 
   5  11   9        2.23        2.77     14.36 o 
   6  11   9       12.57       26.13     18.02 o 
   7  11   9        4.97      -13.94     23.21 o 
   8  11   9       13.75      -11.95     19.24 o 
   1  12   9       10.93       38.47     20.48 o 
   2  12   9       21.21       50.68     21.74 o 
   3  12   9        0.61        1.82     16.21 o 
   4  12   9        0.39        4.71     19.48 o 
   0   0  10      222.29      194.47     37.45 o 
   1   0  10        0.42       -9.68     10.67 o 
   2   0  10        3.24       15.67     12.68 o 
   3   0  10      266.81      259.16     22.03 o 
   4   0  10       34.74       67.58     11.88 o 
   5   0  10      144.59      140.74     18.06 o 
   6   0  10       10.93       18.74     11.20 o 
   7   0  10     1011.38      877.26     51.54 o 
   8   0  10        2.03       11.05     16.33 o 
   9   0  10        0.03        5.54     10.25 o 
  10   0  10      270.33      256.48     25.82 o 
  11   0  10        0.59      -10.84     15.54 o 
  12   0  10       31.68       37.68     28.28 o 
  13   0  10        6.10       28.90     18.86 o 
  14   0  10        1.95       24.64     19.80 o 
  15   0  10       28.17       51.00     27.44 o 
  16   0  10        2.66       13.22     24.56 o 
   1   1  10      152.98      148.70     11.37 o 
   2   1  10       44.70       64.39      8.66 o 
   3   1  10       66.55       58.04     10.67 o 
   4   1  10      167.81      165.76     20.01 o 
   5   1  10       89.52       87.47     13.44 o 
   6   1  10        0.04       17.85      7.52 o 
   7   1  10      153.69      132.11     13.38 o 
   8   1  10        0.38       13.60      9.81 o 
   9   1  10       17.31       33.65     10.33 o 
  10   1  10        8.45       22.07      9.64 o 
  11   1  10        3.32       19.67     10.89 o 
  12   1  10        2.07       31.30     13.34 o 
  13   1  10        8.00       -7.89     11.91 o 
  14   1  10        7.79       13.87     13.97 o 
  15   1  10        0.15       59.28     29.61 o 
  16   1  10        3.91       17.02     20.57 o 
   0   2  10        5.19        0.81     10.49 o 
   1   2  10      236.32      215.75     12.64 o 
   2   2  10        1.07       15.80      8.55 o 
   3   2  10       46.09       88.50     11.22 o 
   4   2  10        8.67       14.36      6.72 o 
   5   2  10       47.82       51.61     13.29 o 
   6   2  10       17.10       15.74      7.39 o 
   7   2  10       13.61       -7.06      7.06 o 
   8   2  10       16.73        1.83      7.16 o 
   9   2  10      163.98      153.81     14.72 o 
  10   2  10        0.84       12.95      8.97 o 
  11   2  10       48.48       57.56     13.21 o 
  12   2  10       59.51       46.67     16.06 o 
  13   2  10        6.20       21.99     20.70 o 
  14   2  10        3.83       13.02     14.30 o 
  15   2  10        0.19       30.34     21.11 o 
  16   2  10        0.11       78.06     58.16 o 
   1   3  10       95.87      109.05     11.02 o 
   2   3  10       11.20       18.08      8.27 o 
   3   3  10       88.39      106.49     12.18 o 
   4   3  10        7.02       22.14      8.84 o 
   5   3  10      122.63      122.10     11.07 o 
   6   3  10      403.45      394.27     20.27 o 
   7   3  10        0.29        3.08      6.10 o 
   8   3  10       15.96       24.90      9.65 o 
   9   3  10       12.01       13.39      7.97 o 
  10   3  10       11.65       22.57     11.51 o 
  11   3  10      111.51      111.39     17.29 o 
  12   3  10        2.61        8.61     12.07 o 
  13   3  10        0.59       11.51     12.81 o 
  14   3  10        2.43        9.88     15.55 o 
  15   3  10        1.93       18.70     19.42 o 
   0   4  10       32.97       60.38     14.57 o 
   1   4  10      111.60      131.96     14.08 o 
   2   4  10      124.19      131.17     12.41 o 
   3   4  10       27.94       35.94      9.13 o 
   4   4  10      176.90      199.67     13.76 o 
   5   4  10        0.55       23.93     11.31 o 
   6   4  10       37.53       28.55      9.23 o 
   7   4  10        5.84       15.63      7.30 o 
   8   4  10       77.20       63.17     10.91 o 
   9   4  10       20.07       41.50     11.61 o 
  10   4  10      116.07      123.57     15.95 o 
  11   4  10       17.19       24.76     11.73 o 
  12   4  10       85.63       64.56     18.51 o 
  13   4  10        7.49        8.80     12.69 o 
  14   4  10       17.21        9.22     15.57 o 
  15   4  10       20.02       18.40     19.50 o 
   1   5  10        3.16        7.95      7.32 o 
   2   5  10       11.06       27.80     10.80 o 
   3   5  10      167.82      141.83     16.30 o 
   4   5  10      946.74      989.11     41.44 o 
   5   5  10       90.89       81.32     10.53 o 
   6   5  10       56.31       72.93     10.89 o 
   7   5  10      139.93      134.63     15.61 o 
   8   5  10       75.91      126.99     20.53 o 
   9   5  10       54.78       74.75     16.72 o 
  10   5  10       95.92      113.16     17.67 o 
  11   5  10       47.69       59.29     13.96 o 
  12   5  10        1.90       13.98     14.11 o 
  13   5  10        1.61       21.28     15.22 o 
  14   5  10       93.41       92.39     28.97 o 
   0   6  10        0.33        5.23     11.84 o 
   1   6  10      157.77      172.18     14.43 o 
   2   6  10       52.62       65.95     11.18 o 
   3   6  10       18.14       35.73     12.36 o 
   4   6  10       24.21       33.49     10.24 o 
   5   6  10       33.67       65.83     11.54 o 
   6   6  10      120.87      104.05     15.89 o 
   7   6  10       15.87       19.05      9.60 o 
   8   6  10       88.03      103.28     14.92 o 
   9   6  10        7.59       34.00     11.02 o 
  10   6  10       23.34       24.31     12.48 o 
  11   6  10       45.27       37.61     15.18 o 
  12   6  10       26.82       53.12     19.17 o 
  13   6  10        0.20        0.89     17.56 o 
  14   6  10       28.38       48.85     25.08 o 
   1   7  10       48.69       28.08      8.98 o 
   2   7  10       13.18       18.23      8.32 o 
   3   7  10      199.13      186.65     17.75 o 
   4   7  10       20.89       32.09     10.45 o 
   5   7  10        0.71        9.87      8.25 o 
   6   7  10      144.14      168.15     15.68 o 
   7   7  10        2.71       21.67     10.91 o 
   8   7  10        9.50       24.88     12.29 o 
   9   7  10       33.90       45.40     15.73 o 
  10   7  10       19.90       20.28     13.12 o 
  11   7  10       16.76       16.44     16.49 o 
  12   7  10        3.67      -11.61     17.44 o 
  13   7  10        0.34        5.53     22.05 o 
   0   8  10       16.66       27.92     18.04 o 
   1   8  10       11.24       28.37     17.87 o 
   2   8  10       11.33        7.77     10.89 o 
   3   8  10        0.51      -12.38     12.38 o 
   4   8  10        6.79        9.98     11.43 o 
   5   8  10        8.35        1.47      9.87 o 
   6   8  10       28.79       26.86     13.92 o 
   7   8  10       14.58       31.40     13.12 o 
   8   8  10        5.44       12.68     11.97 o 
   9   8  10       51.07       54.55     18.07 o 
  10   8  10        1.05        9.35     21.85 o 
  11   8  10        5.60       -9.03     17.06 o 
  12   8  10        4.60       35.32     27.88 o 
   1   9  10        2.49       23.45     14.24 o 
   2   9  10        2.75       23.83     13.83 o 
   3   9  10       14.59       15.78     12.82 o 
   4   9  10        4.10       12.36     14.06 o 
   5   9  10       14.48       16.41     12.86 o 
   6   9  10        0.44        0.39     11.49 o 
   7   9  10       14.52        4.02     12.47 o 
   8   9  10        6.85       14.22     18.19 o 
   9   9  10        2.05       15.86     17.84 o 
  10   9  10        2.79       12.39     19.04 o 
   0  10  10       19.63        0.82     16.00 o 
   1  10  10        6.03       10.33     12.64 o 
   2  10  10        5.23       -7.20     12.10 o 
   3  10  10       18.05      -16.19     16.19 o 
   4  10  10        5.04       21.28     14.47 o 
   5  10  10        7.12       10.12     13.38 o 
   6  10  10        5.27       35.24     16.48 o 
   7  10  10       94.03       79.00     26.40 o 
   8  10  10        1.74        4.24     21.06 o 
   1  11  10        7.95      -16.37     20.49 o 
   2  11  10        3.02       44.32     24.38 o 
   3  11  10        0.01      -15.29     18.35 o 
   4  11  10        9.11       24.77     17.89 o 
   5  11  10        4.42        5.39     18.48 o 
   6  11  10        0.21       20.31     25.31 o 
   1   0  11       30.02       45.97     15.05 o 
   2   0  11       39.90       50.89     16.82 o 
   3   0  11      209.64      166.17     26.69 o 
   4   0  11       24.52       31.46     12.58 o 
   5   0  11        9.75       -0.89      8.43 o 
   6   0  11       71.17       61.83     14.95 o 
   7   0  11      297.99      293.55     34.93 o 
   8   0  11       11.15        5.99     10.92 o 
   9   0  11      182.47      205.97     26.58 o 
  10   0  11       11.92       24.72     14.01 o 
  11   0  11       55.93       38.35     23.91 o 
  12   0  11       40.27       42.42     22.43 o 
  13   0  11       21.89       17.49     18.96 o 
  14   0  11        0.00       14.40     28.32 o 
  15   0  11        9.86       16.17     36.10 o 
   0   1  11      294.34      246.87     28.77 o 
   1   1  11      100.17      117.03     14.75 o 
   2   1  11        9.84       42.01     11.72 o 
   3   1  11        0.10       10.35      7.82 o 
   4   1  11       85.45       84.16     12.75 o 
   5   1  11       86.10       70.35     10.33 o 
   6   1  11       31.30       41.98      9.69 o 
   7   1  11       75.33       82.54     11.55 o 
   8   1  11      104.52      101.00     14.57 o 
   9   1  11        9.73       12.87     14.30 o 
  10   1  11       64.18       58.62     11.98 o 
  11   1  11       73.43       91.23     17.94 o 
  12   1  11        5.84        6.82     11.57 o 
  13   1  11        2.73        9.08     14.71 o 
  14   1  11       18.84       43.80     17.88 o 
  15   1  11       23.55        9.84     18.08 o 
   1   2  11       29.36       43.18     11.13 o 
   2   2  11      116.19      128.83     13.34 o 
   3   2  11      128.57      144.15     14.32 o 
   4   2  11        1.05       -4.42      8.54 o 
   5   2  11       12.68       -0.32      7.31 o 
   6   2  11       39.01       44.52     11.11 o 
   7   2  11       41.33       54.14     10.97 o 
   8   2  11      161.61      150.83     14.63 o 
   9   2  11       88.88       89.75     12.84 o 
  10   2  11        0.24        7.72      9.16 o 
  11   2  11        6.72       11.96     16.72 o 
  12   2  11       20.02       -4.55     11.80 o 
  13   2  11       35.85        8.72     13.31 o 
  14   2  11        0.48       13.20     16.75 o 
  15   2  11        5.31       15.61     19.16 o 
   0   3  11       88.23      109.49     15.10 o 
   1   3  11       92.35       73.06     10.72 o 
   2   3  11        3.93       35.39     15.43 o 
   3   3  11       29.84       38.10     10.09 o 
   4   3  11      282.68      324.76     26.32 o 
   5   3  11       78.01       78.94     13.19 o 
   6   3  11        2.10       22.29     10.42 o 
   7   3  11        5.96       25.05     11.01 o 
   8   3  11       19.57       26.79     10.01 o 
   9   3  11      107.37      120.03     15.02 o 
  10   3  11       82.94      121.59     21.49 o 
  11   3  11       36.48       26.12     12.87 o 
  12   3  11       13.41       19.74     14.19 o 
  13   3  11        6.34       31.93     15.88 o 
  14   3  11       19.41      -17.32     22.88 o 
   1   4  11      208.45      184.06     14.83 o 
   2   4  11       23.20       51.43      9.60 o 
   3   4  11       12.41       24.01      8.23 o 
   4   4  11        2.51       -3.00      8.15 o 
   5   4  11      162.78      147.62     17.49 o 
   6   4  11      109.82      102.14     15.83 o 
   7   4  11        7.83       23.35      9.80 o 
   8   4  11       17.24        1.69     10.30 o 
   9   4  11        6.67        2.29      9.65 o 
  10   4  11       51.70       47.77     16.24 o 
  11   4  11        0.36      -10.73     10.73 o 
  12   4  11       45.43       45.47     16.94 o 
  13   4  11        2.93       15.56     15.92 o 
  14   4  11       10.50       16.37     20.22 o 
   0   5  11        0.52       -1.33      9.54 o 
   1   5  11      205.65      185.55     14.68 o 
   2   5  11      264.20      215.65     17.62 o 
   3   5  11       14.81       18.26      9.41 o 
   4   5  11      295.57      325.75     22.36 o 
   5   5  11        3.66       27.56     11.72 o 
   6   5  11        1.26        8.78      8.48 o 
   7   5  11       47.45       69.22     15.11 o 
   8   5  11        0.07       17.30     10.64 o 
   9   5  11        9.92        6.91      9.77 o 
  10   5  11       26.05        9.70     11.68 o 
  11   5  11        3.52       20.70     15.74 o 
  12   5  11       11.91       35.85     17.98 o 
  13   5  11        0.03       10.74     19.27 o 
   1   6  11       31.67       33.12     10.18 o 
   2   6  11       38.97       46.86     10.84 o 
   3   6  11      116.75      156.82     16.95 o 
   4   6  11       24.22       28.73     10.83 o 
   5   6  11       98.75       88.28     14.28 o 
   6   6  11       47.46       39.64     12.05 o 
   7   6  11       27.47       16.51     11.22 o 
   8   6  11       12.24       33.03     15.22 o 
   9   6  11        1.62        5.92     11.88 o 
  10   6  11       15.04       14.30     15.09 o 
  11   6  11        5.52       -1.50     14.93 o 
  12   6  11       12.03       -2.34     16.61 o 
   0   7  11       51.96       48.15     16.68 o 
   1   7  11       23.71       27.02      9.52 o 
   2   7  11        4.63        0.43      7.60 o 
   3   7  11        7.49       36.11     17.13 o 
   4   7  11       49.09       52.13     12.60 o 
   5   7  11       25.77       31.37     13.45 o 
   6   7  11       10.95        5.61     11.56 o 
   7   7  11        2.41       12.69     12.03 o 
   8   7  11        0.03        5.30     11.91 o 
   9   7  11      100.19      101.25     24.25 o 
  10   7  11        9.68       15.13     16.77 o 
  11   7  11       18.45       43.40     20.95 o 
   1   8  11        0.21       -7.38     11.54 o 
   2   8  11        2.54       27.04     13.65 o 
   3   8  11        0.24        4.76     11.94 o 
   4   8  11        6.34       25.12     14.63 o 
   5   8  11        0.41       -9.84     13.96 o 
   6   8  11       15.53       36.44     15.78 o 
   7   8  11        3.65        2.89     12.13 o 
   8   8  11       21.30       56.56     23.68 o 
   9   8  11        8.04       14.48     17.66 o 
  10   8  11        0.13        3.43     16.55 o 
   0   9  11       27.51      114.31     33.81 o 
   1   9  11       11.17       21.60     14.30 o 
   2   9  11        9.94       25.32     15.16 o 
   3   9  11       17.93       28.68     19.28 o 
   4   9  11        0.12       -0.73     12.59 o 
   5   9  11       23.35       44.06     17.87 o 
   6   9  11        1.84       12.09     14.87 o 
   7   9  11       66.32       49.78     21.09 o 
   8   9  11       25.84       82.55     36.88 o 
   9   9  11        0.91       -2.59     18.95 o 
   1  10  11        0.24       31.59     17.17 o 
   2  10  11        3.41        0.50     13.59 o 
   3  10  11       19.27       48.23     18.46 o 
   4  10  11        0.19        5.52     12.70 o 
   5  10  11        0.17       13.45     15.25 o 
   6  10  11       18.28       41.74     22.56 o 
   0  11  11        2.55        2.55     21.68 o 
   1  11  11        8.97       46.14     25.26 o 
   2  11  11       24.31        9.07     18.80 o 
   0   0  12       53.79       28.21     17.43 o 
   1   0  12       11.53       12.66     12.89 o 
   2   0  12      560.26      484.36     43.51 o 
   3   0  12       67.22       38.73     20.18 o 
   4   0  12       90.50      130.94     23.80 o 
   5   0  12       35.29       14.32     14.08 o 
   6   0  12      211.78      261.22     34.77 o 
   7   0  12      246.23      201.43     26.00 o 
   8   0  12       70.12       39.63     17.77 o 
   9   0  12       54.23       52.04     17.42 o 
  10   0  12       18.94       18.53     15.48 o 
  11   0  12        1.07       -8.15     16.66 o 
  12   0  12        0.13        4.02     18.26 o 
  13   0  12        3.52       -0.92     17.37 o 
  14   0  12        5.71       -0.84     60.87 o 
   1   1  12      169.83      179.15     18.39 o 
   2   1  12       44.43       52.39     12.21 o 
   3   1  12        2.21       10.21      9.43 o 
   4   1  12        0.06        3.24     11.10 o 
   5   1  12        1.23       -1.37      8.64 o 
   6   1  12       80.08       78.54     13.37 o 
   7   1  12       17.91       26.92     10.33 o 
   8   1  12        4.33       -4.48      8.02 o 
   9   1  12        3.37       16.22     10.53 o 
  10   1  12      189.93      155.99     18.27 o 
  11   1  12       51.51       37.09     13.97 o 
  12   1  12       24.12        4.29     12.76 o 
  13   1  12        0.23       15.50     16.95 o 
  14   1  12        0.17       15.72     24.97 o 
   0   2  12        5.26       18.48     14.03 o 
   1   2  12       15.18        0.74      8.77 o 
   2   2  12      184.88      182.35     18.21 o 
   3   2  12       29.97       45.63     13.38 o 
   4   2  12        9.67       19.61     12.57 o 
   5   2  12        7.33        4.93      9.26 o 
   6   2  12       23.36       26.64     10.05 o 
   7   2  12       40.72       33.21     11.42 o 
   8   2  12       15.77        7.27     11.34 o 
   9   2  12       90.10       73.26     15.00 o 
  10   2  12        0.00        6.11     11.92 o 
  11   2  12       19.96       23.40     15.27 o 
  12   2  12       11.54       24.94     18.10 o 
  13   2  12        0.29       19.94     16.23 o 
   1   3  12       34.36       27.98     11.97 o 
   2   3  12      139.15      162.09     19.01 o 
   3   3  12      352.91      292.99     21.84 o 
   4   3  12        2.27        1.71     13.15 o 
   5   3  12       59.90       68.60     19.39 o 
   6   3  12        2.48       23.47     12.44 o 
   7   3  12      110.96      120.61     17.37 o 
   8   3  12        0.99       18.96     11.70 o 
   9   3  12        0.82        0.44     10.22 o 
  10   3  12        0.02      -13.01     13.45 o 
  11   3  12        0.34       -4.33     13.90 o 
  12   3  12       33.12       16.05     16.63 o 
  13   3  12       17.68       10.55     16.31 o 
   0   4  12        9.07        3.98     12.63 o 
   1   4  12      227.99      210.58     21.22 o 
   2   4  12       82.19      107.87     14.42 o 
   3   4  12        1.59       19.42     11.14 o 
   4   4  12        3.92        3.49      8.65 o 
   5   4  12       70.74      139.12     28.06 o 
   6   4  12        7.66        2.78     10.24 o 
   7   4  12       12.11       18.15     11.86 o 
   8   4  12        6.54        9.43     11.24 o 
   9   4  12        9.64       14.73     12.21 o 
  10   4  12        0.68       17.86     15.12 o 
  11   4  12       33.74       59.03     19.87 o 
  12   4  12        0.41       35.87     17.14 o 
  13   4  12        0.04       32.40     27.57 o 
   1   5  12      119.92      112.85     14.87 o 
   2   5  12       12.71       26.63     11.48 o 
   3   5  12      144.00      156.94     17.92 o 
   4   5  12       30.08       23.67     12.41 o 
   5   5  12       16.41       39.96     12.91 o 
   6   5  12      184.95      184.20     21.52 o 
   7   5  12       72.40       59.47     15.79 o 
   8   5  12        1.62        9.75     12.25 o 
   9   5  12       23.73        7.01     13.78 o 
  10   5  12        0.87      -13.85     15.09 o 
  11   5  12       11.71       33.28     18.56 o 
  12   5  12        0.01       -0.85     16.89 o 
   0   6  12        0.54       20.65     13.71 o 
   1   6  12        8.40       -2.63      7.35 o 
   2   6  12       25.25       30.23     11.64 o 
   3   6  12        7.80       18.24     11.66 o 
   4   6  12        0.07       15.07     11.38 o 
   5   6  12       74.62       68.76     16.02 o 
   6   6  12        0.33       26.80     13.86 o 
   7   6  12        8.44       33.85     14.57 o 
   8   6  12       16.09       13.97     12.92 o 
   9   6  12       26.65       25.29     18.40 o 
  10   6  12        1.07       15.58     18.13 o 
  11   6  12        5.63        5.72     18.35 o 
   1   7  12        0.06        4.06      8.90 o 
   2   7  12       37.02       30.54     12.13 o 
   3   7  12       95.17       88.53     18.66 o 
   4   7  12       10.52       17.36     12.83 o 
   5   7  12        3.20       19.60     14.12 o 
   6   7  12       33.98       23.38     14.80 o 
   7   7  12       16.39       10.59     13.47 o 
   8   7  12        0.00       14.06     16.18 o 
   9   7  12        5.52       29.29     18.72 o 
  10   7  12        1.55        9.03     18.30 o 
   0   8  12        6.20      -14.45     17.39 o 
   1   8  12        5.52        3.98     11.72 o 
   2   8  12       42.19       48.28     16.28 o 
   3   8  12        1.40      -11.70     13.97 o 
   4   8  12        4.38      -12.27     13.42 o 
   5   8  12        2.20       -2.05     14.53 o 
   6   8  12        1.16       22.40     17.21 o 
   7   8  12        1.21       19.82     17.07 o 
   8   8  12        1.76       15.29     18.95 o 
   9   8  12        5.79       68.71     42.43 o 
   1   9  12       10.87       25.57     16.03 o 
   2   9  12       11.81       20.96     16.39 o 
   3   9  12        3.51       20.75     15.73 o 
   4   9  12        0.26        2.28     14.53 o 
   5   9  12        7.18       29.27     21.17 o 
   6   9  12       42.02       39.60     21.38 o 
   7   9  12        2.52        7.54     17.62 o 
   0  10  12        3.04       45.08     29.10 o 
   1  10  12        0.72        6.49     16.31 o 
   2  10  12       65.03       55.22     24.05 o 
   3  10  12        7.92       19.79     18.28 o 
   1   0  13      106.84       73.73     25.02 o 
   2   0  13       14.77       24.12     17.33 o 
   3   0  13      112.86      179.14     30.68 o 
   4   0  13        9.54       34.14     22.16 o 
   5   0  13      200.43      160.90     29.55 o 
   6   0  13       58.50       87.01     25.65 o 
   7   0  13       45.33       37.85     23.37 o 
   8   0  13       74.22       62.11     25.33 o 
   9   0  13       12.35       -5.19     18.46 o 
  10   0  13      117.53       85.33     39.82 o 
  11   0  13        0.10       51.27     31.03 o 
  12   0  13        0.38       13.02     23.67 o 
   0   1  13       91.41       69.67     20.58 o 
   1   1  13        0.51        8.72      9.35 o 
   2   1  13       76.65       74.50     16.38 o 
   3   1  13        2.35       29.40     12.19 o 
   4   1  13       47.05       57.75     15.60 o 
   5   1  13      195.04      204.30     23.58 o 
   6   1  13       14.07      -11.17     11.17 o 
   7   1  13       16.71       21.16     14.70 o 
   8   1  13        0.79       -0.84     10.20 o 
   9   1  13       48.00       47.90     16.80 o 
  10   1  13       16.63       24.97     18.98 o 
  11   1  13        0.04        7.62     15.69 o 
  12   1  13        8.74       13.26     17.38 o 
   1   2  13       10.42       26.22     15.12 o 
   2   2  13        0.14        3.67     10.55 o 
   3   2  13       21.18       41.93     13.51 o 
   4   2  13       18.28       56.39     15.78 o 
   5   2  13       42.43       42.98     14.33 o 
   6   2  13       60.31       54.12     15.77 o 
   7   2  13        1.01        2.08     10.74 o 
   8   2  13        0.00       -6.35     11.82 o 
   9   2  13       42.41       44.78     15.16 o 
  10   2  13        7.82       10.45     14.99 o 
  11   2  13       15.04       18.13     20.50 o 
  12   2  13        0.53       31.32     20.00 o 
   0   3  13       10.65       13.04     14.05 o 
   1   3  13        1.93       39.64     13.35 o 
   2   3  13       45.46       46.47     14.52 o 
   3   3  13        9.83       12.37     12.23 o 
   4   3  13       29.44       29.98     13.32 o 
   5   3  13       19.25       33.55     15.76 o 
   6   3  13        9.22       23.65     16.22 o 
   7   3  13        4.54        6.16     11.85 o 
   8   3  13       61.75       70.62     17.62 o 
   9   3  13        6.03       10.82     15.43 o 
  10   3  13        7.61       13.07     16.48 o 
  11   3  13        2.45       17.00     19.52 o 
  12   3  13        9.03       24.46     19.92 o 
   1   4  13        6.40        1.17      8.85 o 
   2   4  13       29.20       32.75     13.97 o 
   3   4  13       80.92       81.81     19.81 o 
   4   4  13       21.21       35.23     14.76 o 
   5   4  13       24.13       29.52     13.69 o 
   6   4  13        0.09       15.52     14.79 o 
   7   4  13        1.26       19.18     13.86 o 
   8   4  13        1.28       13.01     14.15 o 
   9   4  13        0.76       39.90     19.19 o 
  10   4  13        0.05        1.79     16.84 o 
  11   4  13        3.94       14.09     22.70 o 
   0   5  13       77.12       41.32     18.72 o 
   1   5  13       33.32       43.15     15.13 o 
   2   5  13        0.75       13.02     11.54 o 
   3   5  13       19.99       37.15     14.91 o 
   4   5  13        1.79        8.73     14.12 o 
   5   5  13       10.97        1.27     10.91 o 
   6   5  13        2.63       -6.86     13.89 o 
   7   5  13        6.08        7.32     12.87 o 
   8   5  13        6.70       18.38     17.81 o 
   9   5  13       24.65       36.05     23.71 o 
  10   5  13       33.80       62.37     31.58 o 
   1   6  13        0.20        9.29     12.05 o 
   2   6  13       18.01       14.44     12.56 o 
   3   6  13       68.54       33.99     15.24 o 
   4   6  13        0.54       -0.85     10.49 o 
   5   6  13        5.72       21.84     16.01 o 
   6   6  13       15.22       -3.77     13.97 o 
   7   6  13        1.53       27.31     17.79 o 
   8   6  13        0.56        8.81     18.24 o 
   9   6  13        0.07      -21.34     21.34 o 
   0   7  13       29.75       40.34     25.77 o 
   1   7  13        2.34        7.74     15.34 o 
   2   7  13       27.31       31.17     19.02 o 
   3   7  13        1.13       -0.13     13.72 o 
   4   7  13       29.95       17.79     15.81 o 
   5   7  13        0.13       -0.21     14.36 o 
   6   7  13        7.36       -5.10     18.79 o 
   7   7  13        2.64       -0.55     18.13 o 
   8   7  13       11.15       39.53     26.42 o 
   1   8  13        0.27       44.96     20.94 o 
   2   8  13        0.64       23.98     20.27 o 
   3   8  13        1.15       -2.65     15.80 o 
   4   8  13        0.41        1.05     17.04 o 
   5   8  13        5.57       -0.40     15.68 o 
   6   8  13        0.05       32.89     21.26 o 
   0   9  13        0.87       15.63     25.13 o 
   1   9  13        0.06       16.47     17.44 o 
   2   9  13       14.58       -4.08     16.17 o 
   3   9  13        0.67        1.60     15.56 o 
   0   0  14       20.53       56.00     30.71 o 
   1   0  14        7.53      -14.32     16.44 o 
   2   0  14       18.58       74.13     26.96 o 
   3   0  14      252.46      202.88     35.54 o 
   4   0  14       71.86       47.34     20.91 o 
   5   0  14       62.23       43.79     19.84 o 
   6   0  14        0.23       16.51     18.60 o 
   7   0  14        0.02       17.98     19.05 o 
   8   0  14        1.30       20.76     21.04 o 
   9   0  14       11.39       29.32     25.62 o 
  10   0  14        1.53      -15.57     27.37 o 
  11   0  14        0.00       25.27     29.63 o 
   1   1  14       16.26       22.77     12.13 o 
   2   1  14       24.71       16.77     12.12 o 
   3   1  14        6.03        2.26      9.86 o 
   4   1  14       29.37       16.46     13.79 o 
   5   1  14        2.68       -2.63     11.87 o 
   6   1  14       20.64       47.37     16.45 o 
   7   1  14        0.23        3.12     12.28 o 
   8   1  14       48.73       50.48     18.19 o 
   9   1  14        4.21        9.10     15.08 o 
  10   1  14        3.31        4.83     15.70 o 
  11   1  14       59.72       42.75     24.37 o 
   0   2  14        0.43      -19.09     19.53 o 
   1   2  14        5.06       15.62     11.85 o 
   2   2  14        2.29       14.65     14.61 o 
   3   2  14        0.00       20.81     14.17 o 
   4   2  14       49.88       70.03     17.25 o 
   5   2  14        0.21       21.13     12.49 o 
   6   2  14        0.89       -1.69     15.81 o 
   7   2  14       10.46        7.67     12.38 o 
   8   2  14        0.38       11.13     13.42 o 
   9   2  14        0.27        1.50     14.80 o 
  10   2  14        9.43       -4.64     16.74 o 
   1   3  14       26.03       35.41     14.16 o 
   2   3  14        8.23       16.39     13.01 o 
   3   3  14       34.88       35.93     15.31 o 
   4   3  14        0.09       26.77     13.18 o 
   5   3  14        0.09       -2.18     11.45 o 
   6   3  14        1.44       29.18     14.79 o 
   7   3  14       30.55       21.26     13.98 o 
   8   3  14        8.83        5.27     12.63 o 
   9   3  14        0.93       20.12     17.03 o 
  10   3  14       21.37       18.81     20.85 o 
   0   4  14      108.97      133.59     32.10 o 
   1   4  14        2.47        2.67     11.13 o 
   2   4  14        9.42      -10.50     12.85 o 
   3   4  14       63.64       44.34     16.58 o 
   4   4  14        1.77        5.70     14.80 o 
   5   4  14        7.91       49.84     20.95 o 
   6   4  14        1.02        0.58     13.44 o 
   7   4  14       23.22        6.53     12.89 o 
   8   4  14        0.42       -6.93     15.22 o 
   9   4  14        0.03        4.42     16.35 o 
   1   5  14       26.49       28.57     13.99 o 
   2   5  14        2.09       24.33     16.50 o 
   3   5  14       12.38       12.44     12.81 o 
   4   5  14       31.98       15.28     14.47 o 
   5   5  14        1.55       12.65     13.03 o 
   6   5  14       12.61        0.43     12.97 o 
   7   5  14        0.23       16.43     15.61 o 
   8   5  14        0.36       23.68     19.14 o 
   0   6  14       80.79      120.86     28.62 o 
   1   6  14        0.15       -5.52     11.34 o 
   2   6  14       25.40       22.61     13.33 o 
   3   6  14       14.74       19.54     16.12 o 
   4   6  14       15.36       21.66     18.10 o 
   5   6  14        1.82       13.11     15.38 o 
   6   6  14        2.99       21.05     17.49 o 
   7   6  14        7.20       -4.94     17.07 o 
   1   7  14        8.92       36.42     18.34 o 
   2   7  14        0.46       -1.72     15.43 o 
   3   7  14       14.47       20.70     19.59 o 
   4   7  14        0.66        5.69     18.06 o 
   5   7  14        2.96      -19.44     20.91 o 
   0   8  14        5.90       11.73     28.09 o 
   1   8  14        0.38       13.52     18.53 o 
   2   8  14        0.00       16.44     21.91 o 
   1   0  15      107.49      149.38     30.43 o 
   2   0  15      157.02      161.13     31.35 o 
   3   0  15        0.00        5.67     16.86 o 
   4   0  15       11.18       10.95     16.72 o 
   5   0  15       37.44       55.40     26.34 o 
   6   0  15       23.91       -3.86     17.94 o 
   7   0  15        6.95        0.09     18.23 o 
   8   0  15       14.62       27.74     24.75 o 
   9   0  15       32.62       29.14     29.06 o 
   0   1  15      109.02      113.22     27.71 o 
   1   1  15       65.07       71.73     16.27 o 
   2   1  15        5.67        9.37     12.51 o 
   3   1  15       51.02       50.63     18.68 o 
   4   1  15       62.60       39.98     14.83 o 
   5   1  15        1.69       -5.82     12.28 o 
   6   1  15        2.81        8.84     13.83 o 
   7   1  15       10.00       24.73     15.07 o 
   8   1  15        1.44       24.48     17.35 o 
   9   1  15        7.80       31.65     25.03 o 
   1   2  15       17.78       10.73     12.06 o 
   2   2  15        5.68       16.69     14.55 o 
   3   2  15        0.01        8.68     12.93 o 
   4   2  15        5.19       -3.48     12.38 o 
   5   2  15       34.67       30.02     15.89 o 
   6   2  15        0.56       10.54     13.67 o 
   7   2  15        0.02       15.45     14.99 o 
   8   2  15       48.31        0.68     14.27 o 
   0   3  15      109.08      109.11     28.92 o 
   1   3  15        5.04       13.73     14.16 o 
   2   3  15       11.13       27.59     16.26 o 
   3   3  15        0.20       21.37     16.23 o 
   4   3  15       32.07       23.12     14.72 o 
   5   3  15        1.39       24.91     15.96 o 
   6   3  15        6.20       30.37     18.24 o 
   7   3  15        9.21       22.22     18.33 o 
   8   3  15        1.56       17.23     21.74 o 
   1   4  15        2.93       28.02     14.51 o 
   2   4  15        1.52       19.21     14.85 o 
   3   4  15        1.74        2.84     13.30 o 
   4   4  15        4.37       22.85     15.82 o 
   5   4  15        0.14        4.70     13.25 o 
   6   4  15        0.45       11.99     15.70 o 
   7   4  15        0.46       50.73     22.17 o 
   0   5  15      201.18      191.16     38.24 o 
   1   5  15        8.70       36.11     18.71 o 
   2   5  15       12.76       46.32     18.16 o 
   3   5  15       18.78       10.62     14.76 o 
   4   5  15        2.07       -9.24     15.56 o 
   5   5  15        1.21      -11.29     17.23 o 
   6   5  15        0.19       58.31     30.12 o 
   1   6  15        1.15        5.62     16.81 o 
   2   6  15        2.42       11.55     18.32 o 
   3   6  15        0.05       24.46     18.53 o 
   4   6  15        0.26       -0.61     20.49 o 
   0   0  16      323.27      212.74     53.36 o 
   1   0  16       17.03       -8.78     18.30 o 
   2   0  16        1.89       10.27     18.54 o 
   3   0  16        5.74        2.12     17.44 o 
   4   0  16      104.89       86.92     27.80 o 
   5   0  16        0.36      -18.90     23.67 o 
   6   0  16       11.63       16.05     22.08 o 
   1   1  16        1.06       15.18     14.02 o 
   2   1  16       11.28       31.71     16.61 o 
   3   1  16        6.28       19.08     15.21 o 
   4   1  16       14.06       32.60     17.11 o 
   5   1  16        0.32       -1.77     12.44 o 
   6   1  16        3.21       11.36     16.53 o 
   0   2  16       15.53       22.02     21.78 o 
   1   2  16        3.27       11.51     14.34 o 
   2   2  16        0.03       16.40     14.29 o 
   3   2  16        7.78        6.17     14.78 o 
   4   2  16       20.15       22.49     15.49 o 
   5   2  16        0.31        6.11     14.45 o 
   1   3  16        0.02      -10.90     14.06 o 
   2   3  16       12.81       42.52     17.61 o 
   3   3  16        0.97      -13.46     17.63 o 
   4   3  16        0.30        3.40     12.79 o 
   0   4  16      115.54       92.99     32.12 o 
   1   4  16        1.50        0.23     12.57 o 
   2   4  16       12.06       23.24     17.01 o 
   3   4  16        4.96       29.21     22.12 o 
                                                 
